# Supplementary material for: Over Time Changes in the Transcriptomic Profiles of Tomato Plants with or Without Mi-1 Gene During Their Incompatible or Compatible Interactions with the Whitefly Bemisia tabaci
Source: Plants (Basel). 2025 Mar 28;14(7):1054. doi: 10.3390/plants14071054 (PMC11990454; doi:10.3390/plants14071054)
Supplement: Supplementary file 1 [file plants-14-01054-s001.zip]

Archive with 2 entries (2 files):
- Supplementary Material Figure S1.pdf
- Supplementary Material Table S1.xls
