# Supplementary material for: Over Time Changes in the Transcriptomic Profiles of Tomato Plants with or Without Mi-1 Gene During Their Incompatible or Compatible Interactions with the Whitefly Bemisia tabaci
Source: Plants (Basel). 2025 Mar 28;14(7):1054. doi: 10.3390/plants14071054 (PMC11990454; doi:10.3390/plants14071054)
Supplement: Supplementary file 1 [file plants-14-01054-s001.zip › Supplementary Material Table S1.xls]

## Sheet: Comp-Inc 2dpi common
List of common genes during tomato/B. tabaci interaction
Differential genes common to both interactions at 2 dpi
				Fold change
Affymetrix ID	GenBank ID	GenBank best hit	e value	Incompatible	Compatible	Bin Mapman	ITAG4.1
Les.2591.1.S1_at	Q01413	RecName: Full=Glucan endo-1,3-beta-glucosidase B; AltName: Full=(1->3)-beta-glucan endohydrolase B; Short=(1->3)-beta-glucanase B; AltName: Full=Basic beta-1,3-glucanase; AltName: Full=Beta-1,3-endoglucanase B; Flags: Precursor	7e-194	2.60937	2.16369	misc.beta 1,3 glucan hydrolases	Solyc01g060010.3.1	Glucan endo-1,3-beta-glucosidase (AHRD V3.3 *** A0A2G3BH97_CAPCH)
LesAffx.63489.1.S1_at	BI921137	Transmembrane BAX inhibitor motif-containing protein, putative [Ricinus communis]	5e-10	2.4931	2.80906	not assigned.unknown	Solyc07g042510.3.1	Bax inhibitor 1-related (AHRD V3.3 *** A0A200RBK8_9MAGN)
LesAffx.30145.1.S1_at	NP_001151128	PGPS/D12 [Zea mays]	2e-14	2.03716	2.17069	not assigned.no ontology	Solyc01g005470.3.1	protein PLANT CADMIUM RESISTANCE 2-like (AHRD V3.3 *** A0A1U8ETE7_CAPAN)
Les.5075.1.S1_at	XP_002531012	ccaat-binding transcription factor subunit A, putative [Ricinus communis]	2e-57	-2.06221	-2.49164	not assigned.unknown	Solyc07g065500.2.1	Nuclear transcription factor Y subunit B-3 (AHRD V3.3 *** A0A2G2WFH7_CAPBA)
Les.4849.1.S1_at	XP_002513680	short-chain dehydrogenase, putative [Ricinus communis]	9e-132	-2.18175	-2.0948	not assigned.unknown	Solyc03g025400.3.1	Short-chain dehydrogenase TIC 32, chloroplastic (AHRD V3.3 *** A0A2G2X783_CAPBA)
Les.3492.1.S1_at	AAG45488	phospholipase PLDb2 [Lycopersicon esculentum]	0.0	-2.29306	-2.05571	lipid metabolism.lipid degradation.lysophospholipases	Solyc01g091910.4.1	phospholipase PLDb2
Les.804.1.S1_at	AAD50436	hypersensitive response assisting protein [Capsicum annuum]	1e-06	-3.983	-3.55859	not assigned.unknown	Solyc07g006560.3.1	Hypersensitive response assisting protein (AHRD V3.3 *** Q9SWC6_CAPAN)

## Sheet: Comp 2dpi excl
List of genes differentially expressed during the tomato/B. tabaci interaction
Differential transcripts exclusive to the compatible interaction (Moneymaker mi-1/mi-1) 2 dpi
Affymetrix ID	GenBank ID transcrito (NCBI)	GenBank best hit	e value	Fold change	BIN Mapman	ITAG4.1
Les.1081.1.S1_at	BI929198	ribosomal protein l7ae, putative [Ricinus communis]	1e-48	2.18597	PS.calvin cyle.rubisco small subunit	Solyc09g092080.4.1
Les.110.1.S1_at	AF154423.1	putative beta-galactosidase [Lycopersicon esculentum]	0	-2.3589	misc.gluco-, galacto- and mannosidases	Solyc11g069270.2.1	beta-galactosidase 5
Les.1179.1.A1_at	BG629888	no hits found		-3.02001	signalling.G-proteins	Solyc10g086660.2.1	Rop guanine nucleotide exchange factor 7 (AHRD V3.3 *** A0A2G3BIR2_CAPCH)
Les.1675.1.S1_at	K03291.1	24 kDa seed maturation protein [Elaeis guineensis]	1e-91	-8.13331	protein.degradation.cysteine protease	Solyc03g020080.4.1,Solyc03g020070.4.1	Proteinase inhibitor type-2 (AHRD V3.3 *** A0A2G2XU31_CAPAN)
Les.170.1.S1_at	AY026344.1	RecName: Full=Non-symbiotic hemoglobin 2; AltName: Full=SOLly GLB2; AltName: Full=Hb2	2e-75	-2.63616	redox.heme	Solyc03g071690.4.1	Non-symbiotic hemoglobin 2 (AHRD V3.3 *** HBL2_SOLLC)
Les.1819.1.A1_a_at	BG629332	no hits found		-2.74789	protein.postranslational modification.kinase.receptor like cytoplasmatic kinase VII	Solyc04g045600.4.1	Protein kinase superfamily protein (AHRD V3.3 *** F4JTH2_ARATH)
Les.1819.1.A1_at	BG629332	no hits found		-2.82345	protein.postranslational modification.kinase.receptor like cytoplasmatic kinase VII	Solyc04g045600.4.1	Protein kinase superfamily protein (AHRD V3.3 *** F4JTH2_ARATH)
Les.2747.1.S1_at	BG630484	PKT2 (PEROXISOMAL 3-KETO-ACYL-COA THIOLASE 2); acetyl-CoA C-acyltransferase/ catalytic [Arabidopsis thaliana]	4e-09	2.01996	lipid metabolism.FA synthesis and FA elongation.Acetyl CoA Carboxylation	Solyc09g061840.4.1
Les.3019.1.S1_at	BI926148	short-chain dehydrogenase Tic32 [Elaeis guineensis]	2e-20	-2.88163	misc.short chain dehydrogenase/reductase (SDR)	Solyc03g025400.3.1	Short-chain dehydrogenase TIC 32, chloroplastic (AHRD V3.3 *** A0A2G2X783_CAPBA)
Les.3019.2.S1_at	BG128957	short-chain dehydrogenase, putative [Ricinus communis]	3e-23	-2.62252	misc.short chain dehydrogenase/reductase (SDR)	Solyc03g025410.4.1	NAD(P)-binding Rossmann-fold superfamily protein (AHRD V3.3 *** Q8H1Q6_ARATH)
Les.3140.3.S1_at	BI930800	3-ketoacyl CoA thiolase 1 [Petunia x hybrida]	7e-40	2.13412	amino acid metabolism.degradation.branched-chain group.shared	Solyc09g061840.4.1
Les.3332.1.S1_at	BG630884	aldo/keto reductase, putative [Ricinus communis]	2e-173	-2.03662	minor CHO metabolism.others	Solyc07g043570.3.1	NAD(P)-linked oxidoreductase superfamily protein (AHRD V3.3 *** A0A2U1Q7S8_ARTAN)
Les.3551.1.S1_at	AF096246.1	ethylene-responsive transcriptional coactivator [Lycopersicon esculentum]	7e-65	2.3806	hormone metabolism.ethylene.induced-regulated-responsive-activated	Solyc01g104740.3.1	Multiprotein-bridging factor 1c (AHRD V3.3 *** A0A1U8F6N4_CAPAN)
Les.3579.1.S1_at	Z68309.1	RecName: Full=Metallothionein-like protein type 2	5e-23	-2.80539	not assigned.no ontology	Solyc04g058150.3.1	Metallothionein-like protein (AHRD V3.3 *** A8DUB1_SOLLC)
Les.3657.1.S1_at	AJ784458	RecName: Full=Heat shock cognate 70 kDa protein 2	0	2.41012	stress.abiotic.heat	Solyc10g086410.3.1	LEHSC270 hsc-2heat shock protein cognate 70
Les.3732.1.S1_at	AF308936.1	endo-beta-1,4-D-glucanase [Lycopersicon esculentum]	1e-17	-2.47408	not assigned.unknown	Solyc12g055970.3.1	Endoglucanase (AHRD V3.3 *** A0A2G3B3J7_CAPCH)
Les.3735.1.S1_at	AY007561.1	putative glutathione S-transferase T4 [Lycopersicon esculentum]	4e-127	2.38592	misc.glutathione S transferases	Solyc06g069040.4.1	glutathione S-transferase T4
Les.3740.1.S1_at	X73986.1	Cathepsin D Inhibitor [Solanum lycopersicum]	8e-117	-9.24705	misc.protease inhibitor/seed storage/lipid transfer protein (LTP) family protein	Solyc03g098790.3.1	cathepsin D inhibitor protein
Les.4021.1.A1_at	BG628550	no hits found		-2.10536	mitochondrial electron transport / ATP synthesis.cytochrome c reductase	Solyc06g074260.4.1	senescence regulator (Protein of unknown function%2C DUF584) (AHRD V3.3 *** AT3G15040.1)
Les.4021.2.S1_at	BG127231	PREDICTED: hypothetical protein [Vitis vinifera]	2e-21	-2.283	not assigned.unknown	Solyc06g074260.4.1	senescence regulator (Protein of unknown function%2C DUF584) (AHRD V3.3 *** AT3G15040.1)
Les.4233.2.A1_at	BG628148	universal stress protein (USP) family protein [Arabidopsis thaliana]	1e-06	3.76539	not assigned.disagreeing hits	Solyc01g057000.3.1	Universal stress protein
Les.4258.3.S1_at	BG128812	ATATH13; transporter [Arabidopsis thaliana]	2e-150	-2.18515	not assigned.no ontology.ABC1 family protein	Solyc04g054190.3.1	Protein kinase superfamily protein (AHRD V3.3 *** A0A2U1MTH5_ARTAN)
Les.4309.1.S1_at	AF375967.1	bell-like homeodomain protein 4 [Lycopersicon esculentum]	2e-186	-1.9986	RNA.regulation of transcription.HB,Homeobox transcription factor family	Solyc08g065420.3.1	bell-like homeodomain protein 4
Les.4317.1.S1_at	AW625684	RecName: Full=Asparagine synthetase [glutamine-hydrolyzing]; AltName: Full=Glutamine-dependent asparagine synthetase	1e-242	3.15622	amino acid metabolism.synthesis.aspartate family.asparagine	Solyc06g007180.3.1	asparagine synthetase 1
Les.4334.1.A1_at	BG626518	no hits found		-2.02805	misc.myrosinases-lectin-jacalin	Solyc03g121300.2.1	jacalin-related lectin 19 (AHRD V3.3 *** A0A2G2XW42_CAPAN)
Les.4428.3.S1_at	BI935641	no hits found		-2.04297	TCA / org. transformation.carbonic anhydrases	No hits found
Les.4564.1.S1_at	BT013856.1	microtubule-associated protein MAP65-1a [Nicotiana tabacum]	2e-299	-2.00674	cell.organisation	Solyc12g014490.3.1	65-kDa microtubule-associated protein 1-like (AHRD V3.3 *** Q9FEV7_TOBAC),Pfam:PF03999
Les.4615.1.S1_at	BE462687	ATP synthase protein I -related [Arabidopsis thaliana]	5e-100	-2.17391	PS.lightreaction.ATP synthase	Solyc12g010870.3.1
Les.4835.1.S1_at	BT012722.1	phosphoethanolamine N-methyltransferase [Lycopersicon esculentum]	4e-234	-1.99855	not assigned.unknown	Solyc06g068950.4.1	Phosphoethanolamine N-methyltransferase (AHRD V3.3 *** A0A2G2WLK0_CAPBA)
Les.5032.1.S1_at	BT013141.1	beta-tubulin [Eucalyptus grandis]	1e-240	-2.27746	cell.organisation	Solyc06g076640.3.1	Tubulin beta chain (AHRD V3.3 *** A0A1U8H9E6_CAPAN)
Les.5067.1.S1_at	BT013214.1	seed specific protein Bn15D17A [Brassica napus]	4e-72	3.22767	RNA.regulation of transcription.AS2,Lateral Organ Boundaries Gene Family	Solyc03g119530.3.1	LOB domain-containing protein .1
Les.5120.1.S1_at	BT013322.1	NADPH:protochlorophyllide oxidoreductase [Nicotiana tabacum]	1e-154	-2.0384	tetrapyrrole synthesis.protochlorophyllide reductase	Solyc12g013710.2.1	light dependent NADH:protochlorophyllide oxidoreductase 1
Les.5364.1.A1_at	AI773157	nucleic acid binding protein, putative [Ricinus communis]	3e-236	-2.10099	RNA.regulation of transcription.C3H zinc finger family	Solyc10g080260.3.1
Les.54.1.S1_at	AW218809	RecName: Full=Pathogenesis-related protein 1A1; Short=PR-1A1; Flags: Precursor	7e-95	2.24868	stress.biotic	Solyc01g106605.1.1	Pathogenesis-related protein.1
Les.5425.1.A1_at	BT013887.1	GTP-binding family protein [Arabidopsis thaliana]	7e-139	2.1377	signalling.G-proteins	Solyc10g080070.3.1
Les.5481.1.S1_at	BT014001.1	ORF; able to induce HR-like lesions [Nicotiana tabacum]	8e-48	2.1306	not assigned.unknown	Solyc03g005470.3.1	HR-like lesion-inducing protein-related (AHRD V3.3 *** B6SJ11_MAIZE)
Les.5627.1.S1_at	BT014278.1	putative palmitoyl-protein thioesterase [Tropaeolum majus]	3e-113	-2.61968	protein.postranslational modification	Solyc01g090410.3.1	Alpha/beta-Hydrolases superfamily protein (AHRD V3.3 *** A0A2U1KLU2_ARTAN)
Les.5706.1.S1_at	BT014421.1	phenylcoumaran benzylic ether reductase [Nicotiana tabacum]	2e-155	-2.28194	secondary metabolism.flavonoids.isoflavonols	Solyc04g080550.4.1
Les.5759.1.S1_at	BM956714	protease inhibitor/seed storage/lipid transfer protein family protein [Tamarix hispida]	1e-23	2.18445	not assigned.unknown	Solyc01g109460.3.1	Polyol monosaccharide transporter 4
Les.5865.1.S1_at	BT013275.1	predicted protein [Populus trichocarpa]	2e-46	-2.47121	transport.misc	Solyc02g070800.2.1	DUF5.1
Les.649.2.A1_at	BG628788	no hits found		2.2104	not assigned.no ontology.pentatricopeptide (PPR) repeat-containing protein
Les.726.1.S1_at	BG627133	Myosin heavy chain-like protein, putative [Solanum demissum]	2e-212	-2.01765	cell.organisation	Solyc11g072490.2.1	Interactor of constitutive active ROPs-like protein (AHRD V3.3 *** A0A2K3N4K9_TRIPR)
Les.857.1.S1_at	BT013838.1	RecName: Full=Probable polygalacturonase; Short=PG; AltName: Full=Pectinase	1e-216	-2.1242	signalling.MAP kinases	Solyc01g094960.3.1	mitogen-activated protein kinase 5
Les.953.1.S1_at	BF051658	no hits found		-2.69995	transport.metabolite transporters at the envelope membrane	Solyc02g086650.3.1	Phosphoenolpyruvate/phosphate translocator 2, chloroplastic (AHRD V3.3 *** A0A2G2XHT3_CAPBA)
LesAffx.13481.2.A1_at	BI921546	beta-1,3-glucanase-like protein [Nicotiana tabacum]	1e-67	2.03385	misc.beta 1,3 glucan hydrolases	Solyc12g014420.2.1	Glucan endo-1,3-beta-glucosidase 3 (AHRD V3.3 *** A0A1J3FSS7_NOCCA)
LesAffx.15469.1.S1_at	AW038293	RNA-binding protein containing a PIN domain [Zea mays]	2e-26	-2.20796	not assigned.unknown	Solyc10g044840.2.1	YacP-like NYN domain protein (AHRD V3.3 *** F4IQD4_ARATH)
LesAffx.1861.4.S1_at	BI210054	Desacetoxyvindoline 4-hydroxylase, putative [Ricinus communis]	9e-23	2.0502	hormone metabolism.ethylene.synthesis-degradation	Solyc04g009850.4.1	2-oxoglutarate (2OG) and Fe(II)-dependent oxygenase superfamily protein (AHRD V3.3 *** A0A2U1NTU8_ARTAN)
LesAffx.23119.1.S1_at	BG127117	predicted protein [Populus trichocarpa]	2e-13	2.61939	not assigned.no ontology	Solyc02g067050.3.1	UPF03.1
LesAffx.24204.1.S1_at	CK714819	abhydrolase domain containing, putative [Ricinus communis]	2e-32	-2.43518	not assigned.no ontology	Solyc03g123390.4.1	Alpha/beta-Hydrolases superfamily protein (AHRD V3.3 *** Q9LNR2_ARATH)
LesAffx.28554.1.S1_at	AW622368	sigma factor sigb regulation protein rsbq, putative [Ricinus communis]	1e-17	3.11154	not assigned.no ontology	Solyc05g018413.1.1,Solyc05g018403.1.1
LesAffx.30198.1.S1_at	BI930605	transferase, transferring glycosyl groups, putative [Ricinus communis]	3e-26	-2.30032	not assigned.unknown	Solyc03g118120.3.1	Transferring glycosyl group transferase (AHRD V3.3 *** A0A2K3L539_TRIPR)
LesAffx.344.2.S1_at	AI772989	RecName: Full=Snakin-2; Flags: Precursor	1e-25	4.15563	PS.calvin cyle.rubisco small subunit	Solyc01g150176.1.1
LesAffx.344.5.S1_at	BF114237	RecName: Full=Snakin-2; Flags: Precursor	4e-23	3.44413	PS.calvin cyle.rubisco small subunit	Solyc01g150176.1.1
LesAffx.37344.1.S1_at	AI897449	BYJ15 [Nicotiana tabacum]	3e-24	2.13928	misc.GDSL-motif lipase	Solyc12g017460.1.1	GDSL esterase/lipase At5g03980-like (AHRD V3.3 *** A0A1S3YRJ5_TOBAC)
LesAffx.38821.1.S1_at	BI923172	cytochrome P450, putative [Ricinus communis]	2e-35	2.06037	not assigned.unknown	Solyc02g092860.3.1	Cytochrome P450 (AHRD V3.3 *** Q9XFX1_CICAR)
LesAffx.4388.1.S1_at	BI928506	annexin, putative [Ricinus communis]	1e-43	2.11681	cell.organisation	Solyc01g097550.4.1
LesAffx.4779.1.S1_at	CN385109	peroxidase 4 [Litchi chinensis]	5e-133	2.23443	misc.peroxidases	Solyc04g071890.3.1
LesAffx.48174.1.S1_at	AW934056	BETA-TIP (BETA-TONOPLAST INTRINSIC PROTEIN); water channel [Arabidopsis thaliana]	1e-17	2.41248	transport.Major Intrinsic Proteins.TIP	Solyc03g019820.3.1	tonoplast intrinsic protein 3.2
LesAffx.50270.1.S1_at	BI422773	Adipocyte plasma membrane-associated protein, putative [Ricinus communis]	8e-30	2.68634	secondary metabolism.N misc.alkaloid-like	Solyc02g082900.3.1	Protein STRICTOSIDINE SYNTHASE-LIKE 6 (AHRD V3.3 *** A0A2G2XFW5_CAPBA)
LesAffx.50270.2.S1_at	BI205699	Adipocyte plasma membrane-associated protein, putative [Ricinus communis]	4e-28	3.13106	secondary metabolism.N misc.alkaloid-like	Solyc02g082900.3.1	Protein STRICTOSIDINE SYNTHASE-LIKE 6 (AHRD V3.3 *** A0A2G2XFW5_CAPBA)
LesAffx.60530.1.S1_at	BG123182	putative carboxyl-terminal proteinase [Gossypium hirsutum]	4e-35	-2.00737	not assigned.unknown	Solyc03g112620.4.1	NEP-interacting protein, putative (DUF239) (AHRD V3.3 *** F4I5H4_ARATH)
LesAffx.62264.2.S1_at	AI489232	succinic semialdehyde reductase isofom2 [Solanum lycopersicum]	6e-27	-2.15649	OPP.oxidative PP.6-phosphogluconate dehydrogenase	Solyc03g121720.2.1	Glyoxylate reductase 2 (AHRD V3.3 *** A0A1P8AS42_ARATH)
LesAffx.62584.1.S1_at	AW621645	UDP-glucuronic acid/UDP-N-acetylgalactosamine transporter, putative [Ricinus communis]	6e-27	-2.17451	transport	Solyc11g069540.3.1
LesAffx.63154.1.S1_at	AW623338	putative C-4 sterol methyl oxidase [Arabidopsis thaliana]	6e-66	-2.90029	lipid metabolism.'exotics' (steroids, squalene etc).methylsterol monooxygenase	Solyc01g091320.3.1	Methylsterol monooxygenase 1-2 (AHRD V3.3 *** A0A1U8H2N7_CAPAN)
LesAffx.67176.1.S1_at	BG131253	peroxisomal membrane protein 2, pxmp2, putative [Ricinus communis]	1e-17	2.05504	not assigned.unknown	Solyc03g031600.3.1	Peroxisomal membrane protein PMP22 (AHRD V3.3 *** A0A2G3CKH8_CAPCH)
LesAffx.69261.1.S1_at	BG133955	PREDICTED: similar to cysteine protease 14 [Vitis vinifera]	6e-13	-3.04093	protein.degradation.cysteine protease	Solyc04g082710.4.1
LesAffx.69296.1.S1_at	AW092917	Xyloglucan endotransglucosylase/hydrolase protein 14 precursor, putative [Ricinus communis]	2e-51	-2.60837	cell wall.modification	Solyc09g008320.4.1
LesAffx.70016.1.S1_at	AW035020	integral membrane HPP family protein [Arabidopsis thaliana]	3e-48	-2.23482	not assigned.no ontology	Solyc03g113280.3.1	Integral membrane HPP family protein (AHRD V3.3 *** A0A2U1NK12_ARTAN)
LesAffx.70635.1.S1_at	BI421189	wound-responsive AP2 like factor 1 [Nicotiana tabacum]	6e-21	-3.42169	RNA.regulation of transcription.AP2/EREBP, APETALA2/Ethylene-responsive element binding protein family	Solyc01g108240.3.1
LesAffx.71016.1.S1_at	BI923152	PREDICTED: ripening-related protein-like [Vitis vinifera]	7e-20	2.86179	misc.invertase/pectin methylesterase inhibitor family protein	Solyc06g034370.1.1	Plant invertase/pectin methylesterase inhibitor superfamily protein (AHRD V3.3 *** A0A061G797_THECC)
LesAffx.71535.1.S1_at	AW040299	glutathione-s-transferase omega, putative [Ricinus communis]	2e-15	-2.11583	not assigned.no ontology	Solyc12g044530.3.1,Solyc02g038818.1.1	Glutathione S-transferase (AHRD V3.3 *** A0A200QHH9_9MAGN)
LesAffx.9229.1.S1_at	AI782582	alpha/beta hydrolase, putative [Ricinus communis]	9e-31	-2.30066	not assigned.no ontology	Solyc12g098660.3.1	Alpha/beta-Hydrolases superfamily protein (AHRD V3.3 *** A0A2U1NVP4_ARTAN)

## Sheet: Inc 2dpi excl
List of genes differentially expressed during the tomato/B. tabaci interaction
Differential transcripts exclusive to the incompatible interaction (Motelle Mi-1/Mi-1) 2 dpi
Affymetrix ID	GenBank ID transcrito (NCBI)	GenBank best hit	e value	Fold Change	BIN Mapman	ITAG4.1
Les.1022.1.A1_at	BG628816	no hits found		-2.04739	not assigned.unknown	Solyc10g019175.1.1
Les.111.1.S1_at	AF154422.1	beta-galactosidase [Lycopersicon esculentum]	1e-287	-2.15341	misc.gluco-, galacto- and mannosidases	Solyc03g019890.3.1	beta-galactosidase 7
Les.1113.1.A1_at	BG629459	conserved hypothetical protein [Ricinus communis]	9e-09	-2.42597	not assigned.unknown	Solyc09g005280.3.1
Les.1137.1.A1_at	BG629599	no hits found		-2.08054	not assigned.unknown	Solyc12g049530.2.1	Phosphoinositide phosphatase SAC2 (AHRD V3.3 *-* A0A2G2V918_CAPBA)
Les.1171.1.A1_at	BG629833	no hits found		-2.17067	not assigned.unknown	Solyc07g009150.3.1	Protein kinase superfamily protein (AHRD V3.3 *** A0A2U1PBK3_ARTAN)
Les.1175.2.S1_at	AI777697	PAR-1c [Nicotiana tabacum]	3e-16	2.19461	signalling.in sugar and nutrient physiology	Solyc03g025680.3.1	PA.1
Les.1197.2.A1_at	BG630003	no hits found		-2.11105	not assigned.no ontology	Solyc11g010170.2.1	LanC-like protein GC.1
Les.124.1.S1_at	AY034473.1	putative transcriptional activator CBF1 [Lycopersicon esculentum]	1e-100	24.0529	RNA.regulation of transcription.AP2/EREBP, APETALA2/Ethylene-responsive element binding protein family	Solyc03g124110.2.1	Dehydration-responsive element-binding transcription factor (AHRD V3.3 *** A0A1S6M2D0_9CARY)
Les.1243.1.A1_at	BG630316	no hits found		1.99555	not assigned.unknown	No hits found
Les.1275.1.A1_at	BG630523	protein binding protein, putative [Ricinus communis]	6e-13	-2.72581	not assigned.unknown	Solyc12g056290.2.1	RING/U-box superfamily protein (AHRD V3.3 *-* AT2G15530.4)
Les.1281.1.A1_at	BG630558	no hits found		-2.25269	signalling.receptor kinases.DUF 26	Solyc02g071860.4.1	LRR.1
Les.1290.1.A1_at	BG630598	no hits found		2.16574	not assigned.unknown	Solyc07g066310.3.1	Photosystem II 10 kDa polypeptide, chloroplastic (AHRD V3.3 *** A0A2G3C3G4_CAPCH)
Les.1606.1.S1_at	BG627189	esterase/lipase/thioesterase family protein [Arabidopsis thaliana]	1e-124	-2.27405	not assigned.no ontology	Solyc04g010250.3.1	Alpha/beta-Hydrolases superfamily protein (AHRD V3.3 *** Q8RXN7_ARATH)
Les.1609.1.S1_at	AI485932	Glucan endo-1,3-beta-glucosidase precursor, putative [Ricinus communis]	2e-76	-2.31174	misc.beta 1,3 glucan hydrolases	Solyc11g068440.2.1	Glucan endo-1,3-beta-glucosidase .1
Les.1672.1.S1_at	AW038352	no hits found		3.84807	signalling.calcium	Solyc10g079420.1.1	Calcium-dependent protein kinase (AHRD V3.3 *-* CDPK_DAUCA)
Les.1859.2.S1_at	BI207994	CYP72A58 [Nicotiana tabacum]	6e-46	-2.45055	misc.cytochrome P450	Solyc07g062520.3.1
Les.1910.2.S1_at	BM409608	no hits found		-2.43599	not assigned.unknown	No hits found
Les.195.1.S1_at	BM411019	no hits found		-5.45164	not assigned.no ontology	Solyc01g095330.2.1	Unknown protein
Les.1989.1.A1_at	BG630761	no hits found		-2.13571	signalling.calcium	Solyc01g068460.4.1	Plant calmodulin-binding-like protein (AHRD V3.3 *** G7IW85_MEDTR)
Les.2026.1.S1_at	BF051105	ring domain containing protein [Capsicum annuum]	2e-38	2.24807	protein.degradation.ubiquitin.E3.RING	Solyc10g008400.1.1	E3 ubiquitin-protein ligase RMA1.1
Les.2026.2.A1_at	BG631061	no hits found		2.95105	protein.degradation.ubiquitin.E3.RING	Solyc02g077330.3.1	GDSL esterase/lipase (AHRD V3.3 *** A0A2G3D5Q8_CAPCH)
Les.2038.1.A1_at	BG631023	no hits found		-2.29511	misc.GDSL-motif lipase	Solyc02g077330.3.1	GDSL esterase/lipase (AHRD V3.3 *** A0A2G3D5Q8_CAPCH)
Les.2110.1.A1_at	BG631670	PREDICTED: similar to TCP family transcription factor, putative [Vitis vinifera]	3e-15	2.18378	RNA.regulation of transcription.TCP transcription factor family	Solyc02g077330.3.1	GDSL esterase/lipase (AHRD V3.3 *** A0A2G3D5Q8_CAPCH)
Les.2165.2.A1_at	BG734779	no hits found		2.25788	not assigned.unknown	Solyc08g082570.4.1	hypothetical protein (AHRD V3.3 *-* AT5G42070.1)
Les.2166.1.A1_at	BG734788	no hits found		-2.00723	not assigned.unknown	Solyc07g022860.4.1	Regulator of Vps4 activity in the MVB pathway protein (AHRD V3.3 *-* Q8RXT2_ARATH)
Les.2227.1.A1_at	BG735179	no hits found		-2.14592	not assigned.unknown	Solyc06g009380.3.1	transmembrane protein (AHRD V3.3 *** AT1G10660.4)
Les.2297.1.S1_at	BG626254	unknown [Glycine max]	4e-35	-2.09139	not assigned.unknown	Solyc06g009380.3.1	transmembrane protein (AHRD V3.3 *** AT1G10660.4)
Les.23.1.S1_at	AF011555.1	jasmonic acid 2 [Lycopersicon esculentum]	5e-186	-3.24096	development.unspecified	Solyc12g013620.2.1	jasmonic acid 2
Les.2360.1.S1_at	BT014587.1	nitrite reductase [Nicotiana tabacum]	5e-304	-2.06147	N-metabolism.nitrate metabolism.nitrite reductase	Solyc10g050890.2.1	nitrite reductase 2
Les.2409.1.S1_at	BG735325	putative methyltransferase [Solanum tuberosum]	5e-286	-2.32077	stress.abiotic.drought/salt	Solyc01g010870.3.1	S-adenosyl-L-methionine-dependent methyltransferases superfamily protein (AHRD V3.3 *** A0A2U1LK68_ARTAN)
Les.2480.3.S1_at	BM409457	no hits found		-2.17165	lipid metabolism.FA synthesis and FA elongation.ACP protein	No hits found
Les.2529.2.S1_at	BI421300	benzoyl coenzyme A: benzyl alcohol benzoyl transferase [Petunia x hybrida]	3e-107	2.02922	stress.biotic	Solyc07g049655.1.1	Benzyl alcohol O-benzoyltransferase (AHRD V3.3 *** BEBT_TOBAC)
Les.2561.1.S1_at	AW929153	transcription factor, putative [Ricinus communis]	6e-09	-3.21985	not assigned.no ontology	Solyc02g091890.3.1	myb-like protein X (AHRD V3.3 *-* A0A2I4FW88_9ROSI)
Les.2561.2.A1_at	BG630876	no hits found		-2.39707	not assigned.no ontology	Solyc10g050110.1.1	Leucine-rich repeat family protein (AHRD V3.3 *** G3CHK6_PONTR)
Les.2584.1.A1_at	BG734699	PREDICTED: similar to leucine-rich repeat family protein [Vitis vinifera]	6e-13	2.19401	cell wall.cell wall proteins.LRR	Solyc10g050110.1.1	Leucine-rich repeat family protein (AHRD V3.3 *** G3CHK6_PONTR)
Les.2584.2.S1_at	BG643691	serine-threonine protein kinase, plant-type, putative [Ricinus communis]	3e-29	2.37218	cell wall.cell wall proteins.LRR	Solyc08g081690.3.1	NADPH oxidase
Les.26.1.S1_at	AF088276.1	NADPH oxidase; gp91; phox homolog [Lycopersicon esculentum]	0	-2.05095	stress.biotic.respiratory burst	Solyc03g117370.3.1	TOPLESS (AHRD V3.3 *-* K4BLN8_SOLLC)
Les.2660.2.S1_at	BI423094	TPR1 (TOPLESS-RELATED 1) [Arabidopsis thaliana]	5e-116	-2.00408	not assigned.no ontology	Solyc01g081520.3.1	UTP--glucose-1-phosphate uridylyltransferase-like (AHRD V3.3 *** A0A2I4HSM6_9ROSI)
Les.2697.1.S1_at	BG629831	mitochondrial small ribosomal subunit protein [Solanum lycopersicum]	9e-93	-2.14606	glycolysis.UGPase	Solyc05g006240.4.1	Chaperone protein dnaJ 16 (AHRD V3.3 *** A0A1U8EVK4_CAPAN)
Les.2710.1.S1_at	BI206701	ARL1 (ARG1-LIKE 1); heat shock protein binding / unfolded protein binding [Arabidopsis thaliana]	2e-17	-2.35381	stress.abiotic.heat	Solyc05g006240.4.1	Chaperone protein dnaJ 16 (AHRD V3.3 *** A0A1U8EVK4_CAPAN)
Les.2710.2.A1_at	BG628116	no hits found		-2.26045	stress.abiotic.heat	Solyc05g006240.4.1	Chaperone protein dnaJ 16 (AHRD V3.3 *** A0A1U8EVK4_CAPAN)
Les.2725.1.A1_at	BG735028	no hits found		-2.17515	not assigned.unknown	Solyc01g104160.4.1	arginine/glutamate-rich.1
Les.276.1.S1_at	CN385076	xyloglucan endo-transglycosylase [Solanum lycopersicum]	2e-145	15.3612	cell wall.modification	Solyc07g056000.2.1	Xyloglucan endotransglucosylase/hydrolase (AHRD V3.3 *** Q43528_SOLLC)
Les.2792.1.A1_at	BG629283	no hits found		-6.75388	not assigned.unknown	Solyc06g067980.3.1	repressed By RIM1.1
Les.2820.1.S1_at	AW221246	RecName: Full=Alpha-1,4 glucan phosphorylase L-1 isozyme, chloroplastic/amyloplastic; AltName: Full=Starch phosphorylase L-1; Flags: Precursor	1e-53	-2.10505	major CHO metabolism.degradation.starch.starch phosphorylase	Solyc03g065340.3.1	Alpha-1,4 glucan phosphorylase (AHRD V3.3 *** A0A2G3CMG9_CAPCH)
Les.2821.2.S1_at	BE434442	triacylglycerol lipase, putative [Ricinus communis]	1e-23	-2.39226	lipid metabolism.lipid degradation.lipases.triacylglycerol lipase	Solyc02g077140.3.1	Phospholipase A1-II.1
Les.2832.1.S1_at	CN384480	cationic peroxidase [Solanum lycopersicum]	2e-165	2.22283	misc.peroxidases	Solyc01g105070.3.1	LECEVI16G peroxidase precursor
Les.2839.1.S1_at	Z46674.1	GH15522 [Drosophila grimshawi]	1e-08	2.5511	not assigned.unknown	Solyc04g150160.1.1
Les.2845.2.S1_at	BG129878	copine-like protein [Arabidopsis thaliana]	4e-38	-2.47253	protein.degradation.ubiquitin.E3.RING	Solyc06g068840.3.1	Calcium-dependent phospholipid-binding Copine family protein (AHRD V3.3 *** A0A2U1NDK1_ARTAN)
Les.2845.3.S1_at	AW649433	copine, putative [Ricinus communis]	2e-30	-2.13163	protein.degradation.ubiquitin.E3.RING	Solyc06g068840.3.1	Calcium-dependent phospholipid-binding Copine family protein (AHRD V3.3 *** A0A2U1NDK1_ARTAN)
Les.2852.1.S1_at	M21346.1	RecName: Full=Protein NP24; AltName: Full=Pathogenesis-related protein PR P23; AltName: Full=Salt-induced protein; Flags: Precursor	2e-153	3.45581	stress.biotic	Solyc08g080620.1.1,Solyc08g080610.1.1	PR-5x
Les.2854.1.S1_at	CK574983	calmodulin like protein [Arabidopsis thaliana]	3e-38	4.36235	signalling.calcium	Solyc04g018110.1.1	Calmodulin-like protein (AHRD V3.3 *** T2C5E7_BRAJU)
Les.2866.1.A1_at	BG629975	aquaporin, MIP family, PIP subfamily [Populus trichocarpa]	4e-99	2.22344	transport.Major Intrinsic Proteins.PIP	Solyc10g054800.2.1	X-intrinsic protein 1.4
Les.2868.2.S1_at	BM412461	XH/XS domain-containing protein / XS zinc finger domain-containing protein [Arabidopsis thaliana]	2e-47	-2.06941	RNA.regulation of transcription.putative transcription regulator	Solyc06g051810.4.1
Les.2868.3.S1_at	AW930763	XH/XS domain-containing protein / XS zinc finger domain-containing protein [Arabidopsis thaliana]	7e-27	-2.41573	RNA.regulation of transcription.putative transcription regulator	Solyc06g051810.4.1
Les.2903.1.S1_at	AJ785475	phi-1 [Nicotiana tabacum]	8e-144	7.90146	signalling.in sugar and nutrient physiology	Solyc04g074440.1.1	Protein EXORDIUM-like.1
Les.3041.1.S1_at	BT013241.1	RecName: Full=Ethylene-responsive transcription factor 3; AltName: Full=Ethylene-responsive element-binding factor 3 homolog; AltName: Full=Ethylene-responsive element-binding factor 5; Short=EREBP-5; AltName: Full=NtERF5	6e-50	3.60149	hormone metabolism.ethylene.signal transduction	Solyc10g006130.1.1	EAR motif SlERF36
Les.3214.2.S1_at	BF050423	GDP-mannose 3',5'-epimerase [Solanum lycopersicum]	8e-130	2.03257	redox.ascorbate and glutathione.ascorbate.GME	Solyc01g097340.3.1	GDP-mannose-3',5'-epimerase (AHRD V3.3 *** A5JPK5_VITVI)
Les.3292.2.S1_at	AI896430	sterol desaturase, putative [Ricinus communis]	4e-52	-2.84906	secondary metabolism.wax	Solyc08g044260.4.1	Fatty acid hydroxylase superfamily (AHRD V3.3 *** A0A2U1L8N4_ARTAN)
Les.3292.3.S1_at	AW443249	sterol desaturase, putative [Ricinus communis]	2e-72	-2.91905	secondary metabolism.wax	Solyc08g044260.4.1	Fatty acid hydroxylase superfamily (AHRD V3.3 *** A0A2U1L8N4_ARTAN)
Les.3299.1.S1_at	BI933484	arginase 2 [Lycopersicon esculentum]	9e-26	-2.0983	not assigned.unknown	No hits found
Les.3358.3.S1_at	AW030995	no hits found		3.05033	misc.O- methyl transferases	No hits found
Les.3406.1.S1_at	BG629640	RecName: Full=Basic 30 kDa endochitinase; Flags: Precursor	1e-167	2.04782	stress.biotic	Solyc10g055800.2.1,Solyc10g055820.3.1	Chitinase (AHRD V3.3 *** B9VRK7_CAPAN)
Les.3436.2.S1_a_at	CN385216	no hits found		-2.23411	not assigned.unknown	Solyc06g061230.3.1	metallocarboxypeptidase inhibitor precursor (AHRD V3.3 -** NP_001275375.1)
Les.3454.1.S1_at	AY074788.1	RecName: Full=Molybdenum cofactor sulfurase; Short=MoCo sulfurase; Short=MOS	0	-2.45741	Co-factor and vitamine metabolism	Solyc07g066480.3.1	flacca
Les.3491.1.S1_at	AF077339.1	endo-1,4-beta-glucanase [Lycopersicon esculentum]	6e-288	2.22181	misc.gluco-, galacto- and mannosidases	Solyc08g083210.3.1	endo-1,4-beta-glucanase (cel5)
Les.3495.1.S1_at	AY013252.1	phospholipase D alpha [Lycopersicon esculentum]	0	-2.18915	lipid metabolism.lipid degradation.lysophospholipases	Solyc06g068090.3.1	phospholipase PLDa1
Les.3506.1.S1_at	AF365930.1	verticillium wilt disease resistance protein [Solanum lycopersicum]	0	2.0208	stress.biotic.PR-proteins	Solyc09g005080.1.1	Verticillium resistance
Les.3509.1.S1_at	AF118858.1	RecName: Full=Ammonium transporter 1 member 3; AltName: Full=LeAMT1;3	3e-248	2.31077	transport.ammonium	Solyc03g045070.1.1	ammonium transporter AF118858
Les.3551.1.S1_at	AF096246.1	ethylene-responsive transcriptional coactivator [Lycopersicon esculentum]	7e-65	-2.03595	hormone metabolism.ethylene.induced-regulated-responsive-activated	Solyc01g104740.3.1	Multiprotein-bridging factor 1c (AHRD V3.3 *** A0A1U8F6N4_CAPAN)
Les.3557.1.S1_at	AF123266.2	remorin 2 [Lycopersicon esculentum]	5e-55	-3.55434	RNA.regulation of transcription.unclassified	Solyc01g094370.3.1	remorin 2
Les.3560.1.S1_at	AJ133600.1	extensin-like protein [Solanum lycopersicum]	2e-41	2.93464	not assigned.unknown	Solyc01g006390.2.1	Pistil extensin like protein, partial CDS only (AHRD V3.3 *-* Q7DLN2_TOBAC)
Les.3570.1.S1_at	U76410.1	homeobox 2 protein [Lycopersicon esculentum]	4e-144	-2.16815	RNA.regulation of transcription.HB,Homeobox transcription factor family	Solyc08g080120.3.1	LEU76410 homeobox 2
Les.3575.1.S1_at	U89256.1	RecName: Full=Pathogenesis-related genes transcriptional activator PTI5; AltName: Full=PTO-interacting protein 5	2e-67	3.4509	hormone metabolism.ethylene.signal transduction	Solyc02g077370.1.1	Ethylene Response Factor C.5
Les.3581.1.S1_at	U72396.1	class II small heat shock protein Le-HSP17.6 [Lycopersicon esculentum]	4e-67	-2.62931	stress.abiotic.heat	Solyc08g062340.3.1	17.9 kDa class II heat shock protein (AHRD V3.3 *** A0A2G3A1B9_CAPAN)
Les.3593.1.S1_at	BT012763.1	no hits found		-6.54015	not assigned.unknown	Solyc02g084850.3.1	Abscisic acid and environmental stress-inducible protein TAS14 (AHRD V3.3 --* TAS14_SOLLC)
Les.3637.1.S1_at	Z94180.1	branched chain alpha-keto acid dehydrogenase E1-alpha subunit [Solanum lycopersicum]	5e-255	-2.09931	amino acid metabolism.degradation.branched-chain group.shared	Solyc06g059840.4.1
Les.3645.1.S1_at	U54770.1	RecName: Full=Cytochrome P450 85A1; AltName: Full=C6-oxidase; AltName: Full=Dwarf protein	6e-262	-14.1203	misc.cytochrome P450	Solyc02g089160.3.1	dwarf
Les.3652.1.S1_at	BG631079	glucan endo-1,3-beta-D-glucosidase [Solanum lycopersicum]	6e-171	3.17642	misc.beta 1,3 glucan hydrolases	Solyc10g079860.2.1	LEQB L.esculentum TomQ'b beta(1,3)glucanase
Les.3665.1.S1_at	U23053.1	polygalacturonase precursor	1e-231	4.01451	cell wall.degradation.pectate lyases and polygalacturonases	Solyc02g067640.3.1	Pectin lyase-like superfamily protein (AHRD V3.3 *** O22817_ARATH)
Les.3673.1.S1_at	M80604.1	RecName: Full=Glucan endo-1,3-beta-glucosidase A; AltName: Full=(1->3)-beta-glucan endohydrolase A; Short=(1->3)-beta-glucanase A; AltName: Full=Acidic beta-1,3-glucanase; AltName: Full=Beta-1,3-endoglucanase A; Flags: Precursor	5e-139	2.90805	misc.beta 1,3 glucan hydrolases	Solyc01g008610.4.1
Les.3683.1.S1_at	AY093595.1	PR-5x [Lycopersicon esculentum]	4e-139	4.16979	stress.biotic	Solyc08g080650.3.1	PATHOGENESIS RELATED PROTEIN P23
Les.3726.1.S1_at	AF204783.1	ripening regulated protein DDTFR8 [Lycopersicon esculentum]	1e-65	-2.47348	not assigned.no ontology.glycine rich proteins	Solyc04g072160.3.1	ripening regulated protein DDTFR8
Les.3739.1.S1_at	AB026983.1	small heat shock protein [Solanum lycopersicum]	2e-90	-2.16725	stress.abiotic.heat	Solyc11g020330.1.1	leer-sHSP small heat shock protein
Les.3741.1.S1_at	AF146691.1	ELI3 [Lycopersicon esculentum]	2e-144	-2.66229	secondary metabolism.phenylpropanoids.lignin biosynthesis.CAD	Solyc11g011330.2.1	Cinnamyl alcohol dehydrogenase (AHRD V3.3 *** J7IAL0_FRAAN)
Les.375.1.A1_at	BG734771	no hits found		2.99828	not assigned.unknown	Solyc08g079600.3.1	hypothetical protein (AHRD V3.3 *-* AT2G27830.1)
Les.3761.1.S1_at	AI771544	no hits found		-2.79076	RNA.regulation of transcription.HB,Homeobox transcription factor family	Solyc05g006980.3.1	Homeobox-leucine zipper protein HOX16 (AHRD V3.3 *** A0A1U8EXU3_CAPAN)
Les.3765.1.S1_at	CN384711	Poly(A) polymerase beta, putative [Ricinus communis]	2e-158	-2.12915	RNA.processing	Solyc12g095890.2.1	Nuclear poly(A) polymerase 4 (AHRD V3.3 *** A0A2G2VI04_CAPBA)
Les.3770.1.S1_at	AJ308542.2	insulin degrading enzyme [Solanum lycopersicum]	0	-2.00192	protein.degradation	Solyc04g015680.3.1	insulin degrading enzyme
Les.3779.1.S1_at	BG628645	RecName: Full=Acidic 27 kDa endochitinase; Flags: Precursor	2e-145	-2.99331	stress.biotic	Solyc02g082930.3.1	acidic extracellular 27 kD chitinase
Les.3869.1.S1_at	BG626913	Avr9/Cf-9 rapidly elicited protein 284 [Nicotiana tabacum]	2e-137	2.48365	protein.postranslational modification	Solyc06g082080.3.1	Protein phosphatase 2C (AHRD V3.3 *** O24078_MEDSA)
Les.396.1.S1_at	BG130676	AtRABH1e (Arabidopsis Rab GTPase homolog H1e); GTP binding [Arabidopsis thaliana]	1e-13	-3.36786	signalling.G-proteins	Solyc03g078570.3.1	Rab family GTPase (AHRD V3.3 *** A0A1Y1IFP9_KLENI)
Les.396.2.A1_at	BG630746	no hits found		-3.24449	not assigned.unknown	Solyc03g078570.3.1	Rab family GTPase (AHRD V3.3 *** A0A1Y1IFP9_KLENI)
Les.3964.1.S1_at	AY157060.1	PREDICTED: similar to DNA-binding protein [Vitis vinifera]	8e-76	3.08476	RNA.regulation of transcription.WRKY domain transcription factor family	Solyc12g096350.2.1	WRKY transcription factor 10
Les.3969.1.S1_at	AW443805	WRKY transcription factor 3 [Solanum tuberosum]	9e-30	2.75656	RNA.regulation of transcription.WRKY domain transcription factor family	Solyc08g006320.4.1
Les.4004.1.S1_a_at	AF123256.1	17.7 kD class I small heat shock protein [Lycopersicon esculentum]	9e-64	-2.08505	stress.abiotic.heat	Solyc06g076570.4.1	Class I heat shock protein (AHRD V3.3 *** A0A2K3M3P7_TRIPR)
Les.4038.1.S1_at	AY081908.1	N-hydroxycinnamoyl-CoA:tyramine N-hydroxycinnamoyl transferase THT1-3 [Lycopersicon esculentum]	3e-62	5.35441	misc.GCN5-related N-acetyltransferase	Solyc08g068710.1.1	Tyramine n-hydroxycinnamoyl transferase (AHRD V3.3 *** Q5D8C0_CAPAN)
Les.4041.1.S1_at	Z29260.1	no hits found		2.46344	not assigned.unknown	No hits found
Les.4087.1.S1_at	BT014412.1	Auxin-responsive protein IAA1, putative [Ricinus communis]	9e-63	-2.16718	RNA.regulation of transcription.Aux/IAA family	Solyc03g120390.3.1	auxin-regulated IAA15
Les.4089.1.S1_at	BG642986	unknown [Populus trichocarpa x Populus deltoides]	1e-14	-2.0575	not assigned.unknown	Solyc06g068620.3.1	elongation factor (AHRD V3.3 *-* AT5G43150.1)
Les.4277.2.S1_at	AW623709	S-adenosyl-methionine-sterol-C- methyltransferase [Nicotiana tabacum]	7e-34	2.27466	hormone metabolism.brassinosteroid.synthesis-degradation.sterols.SMT	Solyc01g111830.3.1	Methyltransferase (AHRD V3.3 *** O24154_TOBAC)
Les.4277.3.S1_at	BG643121	S-adenosyl-methionine-sterol-C- methyltransferase [Nicotiana tabacum]	6e-29	2.10114	hormone metabolism.brassinosteroid.synthesis-degradation.sterols.SMT	Solyc01g111830.3.1	Methyltransferase (AHRD V3.3 *** O24154_TOBAC)
Les.429.1.S1_at	X82684.1	xyloglycan endo-transglycosylase [Solanum lycopersicum]	6e-154	8.10916	cell wall.modification	Solyc12g017240.2.1	xyloglucan endo-transglycosylase B1
Les.4307.1.S1_at	AY257487.1	PR5-like protein [Lycopersicon esculentum]	1e-158	2.92024	stress.biotic	Solyc08g080660.1.1	Pathogenesis-related thaumatin family protein (AHRD V3.3 *** A0A2K3LJG6_TRIPR)
Les.4316.1.S1_at	AY261514.1	mitogen-activated protein kinase 3 [Lycopersicon esculentum]	2e-175	3.34474	signalling.MAP kinases	Solyc06g005170.3.1	mitogen-activated protein kinase 3
Les.4335.2.S1_at	AW931003	gibberellin 2-oxidase [Solanum lycopersicum]	6e-23	-3.98373	hormone metabolism.ethylene.synthesis-degradation	Solyc07g061720.3.1	gibberellin 2-oxidase 4
Les.4353.1.S1_at	AY497476.1	xyloglucan endotransglucosylase-hydrolase XTH3 [Lycopersicon esculentum]	2e-151	8.25436	cell wall.modification	Solyc03g093120.5.1.1	XYLOGLUCAN ENDOTRANSGLUCOSYLASE/HYDROLASE PROTEIN 25-RELATED
Les.4360.1.S1_at	BT014163.1	zinc finger (C3HC4-type RING finger) family protein [Arabidopsis thaliana]	2e-143	-2.59694	protein.degradation.ubiquitin.E3.RING	Solyc08g067960.3.1	CHY-type/CTCHY-type/RING-type Zinc finger protein (AHRD V3.3 *** A0A2U1Q2D4_ARTAN)
Les.4386.1.S1_at	BM412198	SRE1a [Solanum tuberosum]	9e-14	-3.45721	DNA.synthesis/chromatin structure.histone	No hits found
Les.4386.2.S1_at	AW038183	no hits found		-3.46057	not assigned.unknown	No hits found
Les.4443.1.A1_s_at	BG630528	RecName: Full=Cytochrome P450 85A1; AltName: Full=C6-oxidase; AltName: Full=Dwarf protein	3e-18	-11.9126	misc.cytochrome P450	Solyc02g089160.3.1	dwarf
Les.4452.1.S1_at	AY348872.1	putative anthocyanin permease [Solanum lycopersicum]	6e-285	2.12388	transport.misc	Solyc03g025190.4.1	anthocyanin permease
Les.4468.2.S1_at	AI782663	RecName: Full=Polyphenol oxidase E, chloroplastic; Short=PPO; AltName: Full=Catechol oxidase; Flags: Precursor	2e-42	2.71177	misc.oxidases - copper, flavone etc.	Solyc08g074620.3.1	Polyphenol oxidase (AHRD V3.3 *** J7ES67_NICBE)
Les.4473.1.S1_at	AJ606077.1	putative spermine synthase [Solanum lycopersicum]	2e-188	-2.04497	polyamine metabolism.synthesis.spermidine synthase	Solyc08g061970.3.1	putative spermine synthase,Pfam:PF01564
Les.4499.1.S1_at	CK468684	PREDICTED: similar to SAB [Vitis vinifera]	2e-15	-2.34626	development.unspecified	Solyc04g076540.4.1	HYPERSENSITIVE TO PI STARVATION 4 (AHRD V3.3 *** F4I9T6_ARATH)
Les.4524.1.S1_at	AY530758.1	AREB-like protein [Lycopersicon esculentum]	4e-204	-2.54878	hormone metabolism.abscisic acid.signal transduction	Solyc04g078840.3.1	AREB
Les.4530.1.S1_at	AY497479.1	xyloglucan endotransglucosylase-hydrolase XTH9 [Lycopersicon esculentum]	4e-150	5.15643	cell wall.modification	Solyc12g011023.1.1	Xyloglucan:xyloglucosyl transferase
Les.4547.1.S1_at	BT013704.1	methionine--tRNA ligase, putative / methionyl-tRNA synthetase, putative / MetRS, putative [Arabidopsis thaliana]	0	-2.036	protein.aa activation	Solyc07g008950.4.1
Les.4554.1.S1_at	BT013455.1	hydroxyproline-rich glycoprotein family protein, putative, expressed [Oryza sativa (japonica cultivar-group)]	1e-91	-2.55383	not assigned.no ontology.hydroxyproline rich proteins	Solyc02g066940.4.1
Les.4712.1.S1_at	BT014409.1	RING-H2 finger protein [Glycine max]	5e-10	4.55252	protein.degradation.ubiquitin.E3.RING	Solyc01g107290.3.1	RING/U-box superfamily protein (AHRD V3.3 *-* A0A2U1QJN2_ARTAN)
Les.4713.1.S1_at	BT013221.1	syntaxin [Nicotiana benthamiana]	2e-120	-2.06272	cell.vesicle transport	Solyc10g081580.3.1	Syntaxin (AHRD V3.3 *** A0F0A7_NICBE)
Les.4737.1.S1_at	BT013808.1	early-responsive to dehydration protein-related / ERD protein-related [Arabidopsis thaliana]	7e-254	-4.27322	stress.abiotic.drought/salt	Solyc02g081030.4.1	ERD (Early-responsive to dehydration stress) family protein (AHRD V3.3 *-* A0A2U1NFB6_ARTAN)
Les.4763.1.S1_at	BT013929.1	POLH (Y-FAMILT DNA POLYMERASE H); DNA-directed DNA polymerase [Arabidopsis thaliana]	4e-194	-2.24175	RNA.transcription	Solyc01g034150.4.1
Les.4777.1.S1_at	BT014588.1	ATP binding protein, putative [Ricinus communis]	4e-117	-2.72255	protein.postranslational modification.kinase.receptor like cytoplasmatic kinase VII	Solyc01g111570.3.1	proline-rich receptor-like protein kinase PERK7 isoform .1
Les.4779.1.S1_at	BT013915.1	mitochondrial dicarboxylate carrier protein, putative [Ricinus communis]	5e-117	2.98261	transport.metabolite transporters at the mitochondrial membrane	Solyc11g010500.1.1	Mitochondrial uncoupling protein 6 (AHRD V3.3 *** A0A2G3B0B9_CAPCH)
Les.4780.1.S1_at	BT013863.1	protein phosphatase 2c, putative [Ricinus communis]	9e-156	2.22089	protein.postranslational modification	Solyc10g049630.2.1	Protein phosphatase 2C family protein (AHRD V3.3 *** A0A2U1MLG3_ARTAN)
Les.4783.1.S1_at	BT014085.1	TCH2 (TOUCH 2); calcium ion binding [Arabidopsis thaliana]	6e-49	7.41454	signalling.calcium	Solyc02g089620.3.1	proline dehydrogenase
Les.4803.1.S1_at	BT013418.1	CIG1 [Nicotiana tabacum]	4e-221	2.23037	amino acid metabolism.degradation.glutamate family.proline	Solyc02g089620.3.1	proline dehydrogenase
Les.4857.2.S1_at	BT013315.1	RecName: Full=Ras-related protein RHN1	8e-90	-2.46258	signalling.G-proteins	Solyc08g078210.3.1	Nudix hydrolase 8 (AHRD V3.3 *** A0A2G2XL67_CAPBA)
Les.4870.1.S1_at	AA824935	RecName: Full=Calcium-binding protein CAST	1e-92	2.15543	signalling.calcium	Solyc10g074740.2.1	Calcium-binding protein CAST (AHRD V3.3 *** A0A1U8EHD5_CAPAN)
Les.4888.1.S1_at	BI927238	mutt domain protein, putative [Ricinus communis]	1e-90	-2.43587	not assigned.no ontology	Solyc10g005950.3.1	Nudix hydrolase 8 (AHRD V3.3 *** A0A2G2VRA0_CAPBA)
Les.4890.1.S1_at	BM410663	RecName: Full=Soluble starch synthase 1, chloroplastic/amyloplastic; AltName: Full=Soluble starch synthase I; Short=SS I; Flags: Precursor	0	-2.14838	major CHO metabolism.synthesis.starch.starch synthase	Solyc03g083090.4.1	Starch synthase, chloroplastic/amyloplastic (AHRD V3.3 *** K4BI85_SOLLC)
Les.4932.1.S1_at	BT012929.1	topoisomerase I [Nicotiana tabacum]	9e-117	-2.00337	DNA.synthesis/chromatin structure	Solyc07g049720.4.1	10kDa polypeptide precursor of photosystem 2
Les.4951.1.S1_at	BT012968.1	Type II DNA topoisomerase VI subunit B, putative [Ricinus communis]	2e-177	-2.43641	DNA.synthesis/chromatin structure	Solyc01g014490.4.1	DNA topoisomerase 6 subunit B (AHRD V3.3 *** A0A2I4GDF3_9ROSI)
Les.4991.1.S1_at	BT013059.1	Putative phospatase 2A inhibitor [Arabidopsis thaliana]	1e-87	-2.05345	DNA.synthesis/chromatin structure	Solyc06g069890.4.1	Nucleosome assembly protein family (AHRD V3.3 *** A9RDK1_PHYPA)
Les.5038.1.S1_at	CN385443	salt responsive protein 2 [Solanum lycopersicum]	4e-126	7.93797	not assigned.unknown	Solyc12g009000.1.1
Les.5044.1.S1_at	BT013168.1	hin1-like protein [Solanum tuberosum]	4e-94	3.87494	not assigned.no ontology	Solyc10g081970.2.1
Les.5057.1.S1_at	BT013190.1	cytochrome P450 [Populus trichocarpa]	1e-203	-3.04074	misc.cytochrome P450	Solyc05g047680.4.1	Cytochrome P450 (AHRD V3.3 *** A0A2U1MQN4_ARTAN)
Les.5081.1.S1_at	BT013237.1	hydrolase, hydrolyzing O-glycosyl compounds, putative [Ricinus communis]	2e-251	-2.72631	cell wall.degradation.cellulases and beta -1,4-glucanases	Solyc06g076780.3.1	Glycosyl hydrolase family protein (AHRD V3.3 *** A0A2U1PL05_ARTAN)
Les.5126.1.S1_at	BT013336.1	zinc-finger protein [Solanum chacoense]	2e-61	2.35827	RNA.regulation of transcription.C2H2 zinc finger family	Solyc01g107170.2.1	Zinc finger protein (AHRD V3.3 *** A0T3Q5_SOLTU)
Les.5131.1.S1_at	BT013344.1	n-rich protein, putative [Ricinus communis]	3e-96	2.78376	not assigned.no ontology	Solyc08g008370.3.1	DCD (Development and Cell Death) domain protein (AHRD V3.3 *-* A0A2U1P2J5_ARTAN)
Les.5145.1.S1_at	BT013380.1	catalytic, putative [Ricinus communis]	8e-152	-2.51649	not assigned.unknown	Solyc05g052020.3.1	Alpha/beta-Hydrolases superfamily protein (AHRD V3.3 *** A0A2U1NKR4_ARTAN)
Les.5152.1.S1_at	BT013393.1	mitogen-activated protein kinase [Solanum tuberosum]	3e-213	-2.62641	signalling.MAP kinases	Solyc11g072630.2.1	mitogen-activated protein kinase 4
Les.5186.1.S1_at	BT013467.1	poly(A) polymerase, putative [Ricinus communis]	8e-162	-2.67532	RNA.processing	Solyc01g058260.4.1	Nuclear poly(A) polymerase 3 (AHRD V3.3 *** A0A2G3B5G8_CAPCH)
Les.519.1.A1_at	BG626026	no hits found		2.80193	cell.cycle	No hits found
Les.5192.1.S1_at	BT013479.1	dynamin, putative [Ricinus communis]	2e-288	-2.93973	misc.dynamin	Solyc08g077360.3.1	Dynamin (AHRD V3.3 *** E5GB64_CUCME)
Les.5211.1.S1_at	BT013511.1	protein disulfide isomerase L-3b [Glycine max]	8e-187	-2.21746	redox.thioredoxin	Solyc03g120720.3.1	Protein disulfide isomerase-like 1-5 (AHRD V3.3 *** A0A2G2WP56_CAPBA)
Les.5233.1.S1_at	CN384566	RecName: Full=Pectinesterase 3; Short=PE 3; AltName: Full=Pectin methylesterase 3; Flags: Precursor	2e-184	2.66105	cell wall.pectin*esterases.PME	Solyc03g123620.4.1	Pectinesterase (AHRD V3.3 *** A0A2G3D1E1_CAPCH)
Les.5274.1.S1_at	BT013623.1	calcium lipid binding protein, putative [Ricinus communis]	3e-237	-2.14773	not assigned.no ontology.C2 domain-containing protein	Solyc07g007680.4.1	Calcium-dependent lipid-binding (CaLB domain) family protein (AHRD V3.3 *** A0A2U1MY23_ARTAN)
Les.5275.1.S1_at	BT013624.1	fk506 binding protein, putative [Ricinus communis]	8e-184	-2.08696	not assigned.no ontology.pentatricopeptide (PPR) repeat-containing protein	Solyc06g073840.3.1	Outer envelope protein .1
Les.5279.1.S1_at	BT013629.1	amino acid transporter, putative [Ricinus communis]	2e-212	2.55803	transport.amino acids	Solyc01g111980.3.1	Lysine histidine transporter-like 8 (AHRD V3.3 *** A0A2G2XYM3_CAPAN)
Les.5287.1.S1_at	BT013640.1	PHAP2A protein [Petunia x hybrida]	2e-192	-2.13125	RNA.regulation of transcription.AP2/EREBP, APETALA2/Ethylene-responsive element binding protein family	Solyc02g093150.3.1	APETALA2c
Les.5293.1.S1_at	BT013651.1	beta-ketoacyl-CoA synthase [Helianthus annuus]	1e-254	2.00672	lipid metabolism.FA synthesis and FA elongation.beta ketoacyl CoA synthase	Solyc08g067410.2.1	3-ketoacyl-CoA synthase (AHRD V3.3 *** A0A2G2VGN5_CAPBA)
Les.5312.1.S1_at	BT013697.1	JAR1-like protein [Nicotiana attenuata]	5e-294	-3.65249	hormone metabolism.auxin.induced-regulated-responsive-activated	Solyc00g500284.1.1	Auxin-responsive GH3 family protein (AHRD V3.3 *-* A0A2U1NZC8_ARTAN)
Les.5317.1.S1_at	BT013702.1	RNA-binding region RNP-1 (RNA recognition motif); Pyridoxal-dependent decarboxylase [Medicago truncatula]	2e-22	-2.07562	RNA.RNA binding	Solyc07g042700.4.1
Les.5325.1.S1_at	BT013715.1	PREDICTED: similar to FHY3 (FAR-RED ELONGATED HYPOCOTYLS 3); transcription factor [Vitis vinifera]	0	-2.21126	signalling.light	Solyc07g043270.3.1	Protein FAR-RED ELONGATED HYPOCOTYL 3 (AHRD V3.3 *** A0A2G2Z0V7_CAPAN)
Les.5361.1.S1_at	BT013770.1	Myosin heavy chain, clone, putative [Ricinus communis]	2e-225	-2.3575	cell.organisation	Solyc04g008040.4.1	Microtubule-associated protein 70 (AHRD V3.3 *** A0A200QNX4_9MAGN)
Les.5442.1.S1_at	BT013931.1	ATP binding protein, putative [Ricinus communis]	9e-36	-2.53777	RNA.regulation of transcription.Aux/IAA family	Solyc08g021820.3.1	auxin-regulated IAA29
Les.5499.1.S1_at	BT014028.1	nucleoredoxin, putative [Ricinus communis]	4e-113	-2.56382	not assigned.no ontology	Solyc04g081900.4.1	Thioredoxin_8 domain-containing protein (AHRD V3.3 *** A0A1Q3C5I0_CEPFO)
Les.5514.1.S1_at	BT014058.1	ring H2 zinc finger [Solanum tuberosum]	5e-49	2.30847	protein.degradation.ubiquitin.E3.RING	Solyc01g098730.2.1	Unknown protein
Les.5530.1.S1_at	BT014086.1	metal ion binding protein, putative [Ricinus communis]	8e-45	9.19383	not assigned.disagreeing hits	Solyc10g086280.2.1	heavy metal-associated isoprenylated plant protein 3-like (AHRD V3.3 *** A0A1S4A3L2_TOBAC)
Les.5555.1.S1_at	BT014137.1	prephenate dehydrogenase, putative [Ricinus communis]	6e-128	3.09127	amino acid metabolism.synthesis.aromatic aa.tyrosine.arogenate dehydrogenase & prephenate dehydrogenase	Solyc07g007590.1.1	arogenate dehydrogenase 2, chloroplastic (AHRD V3.3 *** A0A2G2Z0J0_CAPAN)
Les.5571.1.S1_at	AJ784436	RecName: Full=Ethylene-responsive transcription factor 4; AltName: Full=Ethylene-responsive element-binding factor 4 homolog; AltName: Full=Ethylene-responsive element-binding factor 3; Short=EREBP-3; AltName: Full=NsERF3	1e-48	2.03958	hormone metabolism.ethylene.signal transduction	Solyc07g053740.1.1	Ethylene Response Factor F.4
Les.5590.1.S1_at	BT014210.1	WIP1 (WPP-DOMAIN INTERACTING PROTEIN 1); protein heterodimerization/ protein homodimerization [Arabidopsis thaliana]	1e-48	-2.08436	not assigned.unknown	Solyc10g005720.1.1	Unknown protein
Les.5654.1.S1_at	BT014325.1	ring finger protein, putative [Ricinus communis]	3e-60	6.12376	protein.degradation.ubiquitin.E3.RING	Solyc01g066430.3.1	RING-H2 finger protein ATL2-like (AHRD V3.3 *** A0A2I4E8K9_9ROSI)
Les.5662.1.S1_at	BT014346.1	WD-repeat protein, putative [Ricinus communis]	2e-197	-2.21545	development.unspecified	Solyc12g098690.2.1	Transducin/WD40 repeat-like superfamily protein (AHRD V3.3 *** F4K6D8_ARATH)
Les.5694.1.S1_at	BT014398.1	steroleosin [Sesamum indicum]	2e-60	-3.26768	misc.short chain dehydrogenase/reductase (SDR)	Solyc06g072670.3.1	Hydroxysteroid dehydrogenase (AHRD V3.3 *** Q2R3W3_ORYSJ)
Les.5832.1.S1_at	BT014414.1	flavonoid glucoyltransferase UGT73E2 [Antirrhinum majus]	6e-161	-2.42377	misc.UDP glucosyl and glucoronyl transferases	Solyc12g042600.2.1	Glycosyltransferase (AHRD V3.3 *** B1Q468_ANTMA)
Les.5861.1.S1_at	BF050616	ATP binding protein, putative [Ricinus communis]	1e-81	-2.38312	not assigned.no ontology	Solyc03g097190.3.1	WEB family protein, chloroplastic (AHRD V3.3 *** A0A2G2VB89_CAPBA)
Les.5870.1.S1_at	BT013643.1	S-adenosylmethionine-dependent methyltransferase, putative [Ricinus communis]	9e-293	-2.30198	stress.abiotic.drought/salt	Solyc09g090190.3.1	S-adenosyl-L-methionine-dependent methyltransferases superfamily protein (AHRD V3.3 *** A0A2U1MED4_ARTAN)
Les.5886.1.S1_at	AJ785513	no hits found		-3.35792	not assigned.unknown	No hits found
Les.5886.2.S1_at	BE458527	no hits found		-3.40579	not assigned.unknown	No hits found
Les.5927.1.S1_at	CK715580	nodulin-related [Arabidopsis thaliana]	6e-13	2.16753	not assigned.unknown	Solyc04g005480.1.1	nodulin-related protein 1-like (AHRD V3.3 *** A0A2I4FXG1_9ROSI)
Les.5934.1.S1_at	AI895164	lipid desaturase-like protein [Solanum lycopersicum]	3e-61	4.85906	lipid metabolism.FA desaturation.omega 6 desaturase	Solyc12g044950.3.1	OMEGA-6 FATTY ACID DESATURASE
Les.5939.1.S1_at	CN385618	Avr9/Cf-9 rapidly elicited protein 20 [Nicotiana tabacum]	4e-43	12.0729	signalling.calcium	Solyc10g006700.1.1	Calcium-binding protein PB.1
Les.5956.1.S1_s_at	CN385508	cold-stress inducible protein [Solanum tuberosum]	2e-08	-2.97161	stress.abiotic.unspecified	Solyc04g082200.2.1
Les.5956.2.S1_at	CN385851	cold-stress inducible protein [Solanum tuberosum]	2e-11	-3.46689	not assigned.unknown	Solyc04g082200.2.1
Les.5958.1.S1_at	CN384731	CCR4 associated factor 1-related protein [Capsicum annuum]	1e-70	14.3572	RNA.processing.ribonucleases	Solyc06g074030.1.1	Polynucleotidyl transferase, ribonuclease H-like superfamily protein (AHRD V3.3 *** A0A2U1M9A7_ARTAN)
Les.5959.1.S1_at	BG132236	Disease resistance response protein, putative [Ricinus communis]	7e-60	2.0007	stress.biotic.PR-proteins	Solyc07g042300.1.1	Dirigent protein (AHRD V3.3 *** K4CE93_SOLLC)
Les.689.1.A1_at	BG626911	no hits found		-2.14266	not assigned.unknown	Solyc12g098463.1.1	myb-like protein X (AHRD V3.3 *-* A0A2I4GJJ9_9ROSI)
Les.824.1.S1_at	BI935178	glucose 6-phosphate dehydrogenase [Solanum tuberosum]	4e-27	-2.27282	OPP.oxidative PP.G6PD	Solyc05g015950.3.1	Glucose-6-phosphate 1-dehydrogenase (AHRD V3.3 *** Q8H9C8_SOLTU)
Les.85.1.S1_at	U38666.1	ethylene receptor	0	-2.03491	hormone metabolism.ethylene.signal transduction	Solyc09g075440.4.1	Never ripe-2
Les.931.1.A1_at	BG628220	no hits found		2.30288	RNA.regulation of transcription.WRKY domain transcription factor family	Solyc04g078550.3.1	WRKY transcription factor 7
Les.971.1.A1_at	CK575003	CER6 [Solanum tuberosum]	1e-35	-2.13216	lipid metabolism.FA synthesis and FA elongation.beta ketoacyl CoA synthase	Solyc02g085870.3.1	beta-ketoacyl-coenzyme A synthase
LesAffx.10016.1.A1_at	CK715733	sensory transduction histidine kinase, putative [Ricinus communis]	1e-55	-2.56286	RNA.regulation of transcription.Psudo ARR transcription factor family	Solyc03g115770.3.1	Two-component response regulator-like APRR5 (AHRD V3.3 *** A0A2G3CZB4_CAPCH)
LesAffx.10113.1.A1_at	AJ785491	Harpin-induced 1 [Medicago truncatula]	1e-17	2.31201	not assigned.unknown	Solyc03g121620.1.1	Late embryogenesis abundant (LEA) hydroxyproline-rich glycoprotein family (AHRD V3.3 *** A0A2U1MMJ0_ARTAN)
LesAffx.10495.1.S1_at	AW035719	Heat shock 70 kDa protein, putative [Ricinus communis]	6e-38	-2.00607	protein.degradation.subtilases	Solyc07g043560.4.1	Heat shock protein 70 kDa (AHRD V3.3 *** A0A2K3NQB8_TRIPR)
LesAffx.1064.2.S1_at	BI209267	urate oxidase [Solanum lycopersicum]	2e-60	-2.12199	nucleotide metabolism.degradation	Solyc11g006550.3.1	urate oxidase
LesAffx.10955.1.S1_at	BI422058	putative arogenate dehydratase [Capsicum annuum]	1e-74	5.37219	amino acid metabolism.synthesis.aromatic aa.phenylalanine	Solyc06g074530.1.1	Arogenate dehydratase (AHRD V3.3 *** A0A2G2VAY6_CAPBA)
LesAffx.10955.2.S1_at	BI923362	putative arogenate dehydratase [Capsicum annuum]	1e-53	5.27436	not assigned.disagreeing hits	Solyc06g074530.1.1	Arogenate dehydratase (AHRD V3.3 *** A0A2G2VAY6_CAPBA)
LesAffx.10955.3.S1_at	AW035238	putative arogenate dehydratase [Capsicum annuum]	4e-31	5.34326	amino acid metabolism.synthesis.aromatic aa.phenylalanine	Solyc06g074530.1.1	Arogenate dehydratase (AHRD V3.3 *** A0A2G2VAY6_CAPBA)
LesAffx.11542.1.A1_at	AI899136	Polcalcin Jun o, putative [Ricinus communis]	4e-45	1.99588	signalling.calcium	Solyc02g094000.1.1	EF_hand_5 domain-containing protein/EF_hand_6 domain-containing protein (AHRD V3.3 *** A0A1Q3B940_CEPFO)
LesAffx.11542.1.S1_at	BI922302	Polcalcin Jun o, putative [Ricinus communis]	4e-45	11.3486	signalling.calcium	Solyc02g094000.1.1	EF_hand_5 domain-containing protein/EF_hand_6 domain-containing protein (AHRD V3.3 *** A0A1Q3B940_CEPFO)
LesAffx.11839.1.S1_at	BI208864	NADH dehydrogenase subunit 3 [Nicotiana tabacum]	1e-23	2.35291	not assigned.unknown	Solyc00g500115.1.1,Solyc00g500361.1.1
LesAffx.13481.2.A1_at	BI921546	beta-1,3-glucanase-like protein [Nicotiana tabacum]	1e-67	-2.30607	misc.beta 1,3 glucan hydrolases	Solyc12g014420.2.1	Glucan endo-1,3-beta-glucosidase 3 (AHRD V3.3 *** A0A1J3FSS7_NOCCA)
LesAffx.15878.2.A1_at	AW040683	U-box protein [Capsicum annuum]	8e-69	4.8797	RNA.regulation of transcription.PHOR1	Solyc01g007020.4.1,Solyc01g007000.4.1,Solyc01g007030.3.1,Solyc01g007010.2.1
LesAffx.15986.1.S1_at	CK715617	myo-inositol oxygenase [Solanum lycopersicum]	4e-102	-3.45643	minor CHO metabolism.myo-inositol.myo inositol oxygenases	Solyc10g005400.3.1	Inositol oxygenase (AHRD V3.3 *** A0A2U1PDJ1_ARTAN)
LesAffx.16111.1.S1_at	BE441170	hypothetical protein [Vitis vinifera]	2e-22	5.3911	not assigned.unknown	Solyc03g044860.1.1	HTH-type transcriptional regulator (AHRD V3.3 *-* A0A2P5FXV7_TREOI)
LesAffx.16165.1.S1_at	AI894696	myb family transcription factor [Arabidopsis thaliana]	3e-16	2.84707	RNA.regulation of transcription.G2-like transcription factor family, GARP	Solyc10g080960.1.1	Two-component response regulator AR.1
LesAffx.16424.1.S1_s_at	AI487449	mitogen-activated protein kinase 3 [Lycopersicon esculentum]	5e-28	3.50932	signalling.MAP kinases	Solyc06g005170.3.1	mitogen-activated protein kinase 3
LesAffx.17017.1.S1_at	CN384671	PREDICTED: hypothetical protein [Vitis vinifera]	4e-38	9.35441	not assigned.unknown	Solyc04g007580.1.1	DUF4228 domain-containing protein (AHRD V3.3 *** A0A1Q3CT45_CEPFO)
LesAffx.17080.1.S1_at	AJ784649	heterogeneous nuclear ribonucleoprotein, putative [Ricinus communis]	8e-48	-2.1343	not assigned.no ontology	Solyc03g032140.4.1
LesAffx.18025.1.S1_at	BM410186	Flavonol synthase/flavanone 3-hydroxylase, putative [Ricinus communis]	6e-63	-4.4464	hormone metabolism.ethylene.synthesis-degradation	Solyc08g006770.3.1	2-oxoglutarate (2OG) and Fe(II)-dependent oxygenase superfamily protein (AHRD V3.3 *** A0A2U1MCV6_ARTAN)
LesAffx.20391.1.S1_at	BF176422	F-box/kelch protein [Vitis vinifera]	7e-22	3.82126	protein.degradation.ubiquitin.E3.SCF.FBOX	Solyc05g005150.1.1	F-box/Kelch repeat-containing F-box family protein (AHRD V3.3 *** C4PVT9_ARATH)
LesAffx.22100.1.S1_at	AW216933	Heat shock factor protein, putative [Ricinus communis]	2e-11	2.19442	RNA.regulation of transcription.HSF,Heat-shock transcription factor family	Solyc07g055710.3.1	Heat stress transcription factor A-5 (AHRD V3.3 *** A0A2G2Z4R4_CAPAN)
LesAffx.22813.1.S1_at	AI899627	chitinase, putative [Ricinus communis]	3e-16	2.12771	not assigned.unknown	Solyc07g005090.4.1
LesAffx.22898.1.S1_at	BM413132	cement precursor protein 3B variant 3 [Phragmatopoma californica]	5e-12	-7.56769	not assigned.unknown	Solyc10g081570.3.1	Marmande
LesAffx.24212.1.S1_at	CN550654	repressor of silencing 1 [Nicotiana tabacum]	2e-18	-2.40537	DNA.repair	Solyc10g083630.2.1	DNA demethylase 2
LesAffx.25303.1.S1_at	BI922113	calmodulin-binding protein [Arabidopsis thaliana]	4e-08	3.50301	signalling.calcium	Solyc03g112700.1.1	Herbivore elicitor-regulated.1
LesAffx.25451.1.S1_at	BE450073	sulfate adenylyltransferase [Solanum tuberosum]	4e-78	3.12832	S-assimilation.APS	Solyc09g082860.3.1	ATP sulfurylase (AHRD V3.3 *** Q8SAG1_SOYBN)
LesAffx.25476.2.S1_at	AI485221	UDP-sugar transporter, putative [Ricinus communis]	9e-17	-2.23824	transport	Solyc12g096340.2.1	UAA domain-containing protein (AHRD V3.3 *** A0A1Q3CCI8_CEPFO)
LesAffx.26129.1.S1_at	BG134051	type-a response regulator [Populus trichocarpa]	1e-22	-2.59892	not assigned.unknown	Solyc10g079600.2.1	Two-component response regulator ARR9 (AHRD V3.3 *** A0A2G2VW67_CAPBA)
LesAffx.26661.1.S1_at	BF114228	NAK-type protein kinase [Nicotiana tabacum]	9e-43	2.34617	protein.postranslational modification.kinase.receptor like cytoplasmatic kinase VII	Solyc08g077630.3.1,Solyc08g077560.4.1	Protein kinase superfamily protein (AHRD V3.3 *** A0A2U1KAY9_ARTAN)
LesAffx.28554.1.S1_at	AW622368	sigma factor sigb regulation protein rsbq, putative [Ricinus communis]	1e-17	-2.44115	not assigned.no ontology	Solyc05g018413.1.1,Solyc05g018403.1.1
LesAffx.29037.1.S1_at	AW217417	Protein AFR, putative [Ricinus communis]	5e-21	-2.1597	major CHO metabolism.synthesis.starch.AGPase	Solyc06g008690.1.1	F-box/kelch-repeat protein SKIP30 (AHRD V3.3 *** A0A2G2WH54_CAPBA)
LesAffx.29801.1.S1_at	AI489456	1-aminocyclopropane-1-carboxylate oxidase, putative [Ricinus communis]	2e-27	-3.33799	hormone metabolism.ethylene.synthesis-degradation	Solyc03g080190.3.1	2-oxoglutarate (2OG) and Fe(II)-dependent oxygenase superfamily protein (AHRD V3.3 *** A0A2U1QGX7_ARTAN)
LesAffx.29850.1.S1_at	AI896828	mitochondrial dicarboxylate carrier protein, putative [Ricinus communis]	5e-16	4.92021	transport.metabolite transporters at the mitochondrial membrane	Solyc05g051400.4.1
LesAffx.29898.1.S1_at	AJ785441	Colon cancer-associated protein Mic1-like containing protein, expressed [Oryza sativa (japonica cultivar-group)]	7e-79	-2.09447	not assigned.unknown	Solyc03g053010.4.1	C18orf8 (AHRD V3.3 *** AT3G12010.1)
LesAffx.30842.1.S1_at	CN384614	F-box family protein [Arabidopsis thaliana]	7e-42	3.27802	protein.degradation.ubiquitin.E3.SCF.FBOX	Solyc11g068710.3.1	F-box family protein (AHRD V3.3 *-* A0A2U1LJ24_ARTAN)
LesAffx.31267.1.S1_at	BM413026	cullin, putative [Ricinus communis]	1e-53	-2.25583	protein.degradation.ubiquitin.E3.SCF.cullin	Solyc02g087900.3.1	Cullin (AHRD V3.3 *** A0A2U1PKA1_ARTAN)
LesAffx.31308.1.S1_at	BM412345	PREDICTED: similar to ankyrin repeat family protein [Vitis vinifera]	6e-54	-2.27234	cell.organisation	Solyc05g012590.4.1	Ankyrin repeat (AHRD V3.3 *** A0A200PR78_9MAGN)
LesAffx.3163.1.S1_at	AI485095	stress-associated protein 6 [Solanum pennellii]	9e-90	3.91917	RNA.regulation of transcription.unclassified	Solyc08g079700.3.1	Zinc finger A20 and A.1
LesAffx.3163.2.S1_at	BM412856	stress-associated protein 6 [Solanum lycopersicum]	6e-43	2.20016	RNA.regulation of transcription.unclassified	Solyc08g079700.3.1	Zinc finger A20 and A.1
LesAffx.3253.1.S1_at	BM412445	ABA 8'-hydroxylase CYP707A1 [Solanum tuberosum]	2e-138	6.6102	misc.cytochrome P450	Solyc08g005610.3.1	Cytochrome P450 (AHRD V3.3 *** A0A200R6R4_9MAGN)
LesAffx.33344.1.S1_at	BG126946	electron carrier/ oxidoreductase [Arabidopsis thaliana]	8e-10	2.32934	not assigned.unknown	Solyc03g121040.4.1
LesAffx.33402.1.A1_at	CK716210	caspase, putative [Ricinus communis]	4e-36	2.25688	protein.degradation	Solyc03g094160.3.1	metacaspase-1-like (AHRD V3.3 *** A0A1U7W9C1_NICSY),Pfam:PF00656
LesAffx.33607.1.S1_s_at	AW223067	RecName: Full=1-aminocyclopropane-1-carboxylate oxidase homolog; AltName: Full=Protein E8	3e-40	-2.0344	hormone metabolism.ethylene.synthesis-degradation	Solyc09g089580.4.1	2-oxoglutarate (2OG) and Fe(II)-dependent oxygenase superfamily protein (AHRD V3.3 *** A0A2U1QA13_ARTAN)
LesAffx.33607.2.S1_s_at	AI775872	RecName: Full=1-aminocyclopropane-1-carboxylate oxidase homolog; AltName: Full=Protein E8	2e-29	-2.11382	hormone metabolism.ethylene.synthesis-degradation	Solyc09g089580.4.1	2-oxoglutarate (2OG) and Fe(II)-dependent oxygenase superfamily protein (AHRD V3.3 *** A0A2U1QA13_ARTAN)
LesAffx.344.3.S1_at	BI921701	NtEIG-E80 [Nicotiana tabacum]	2e-60	2.83508	signalling.in sugar and nutrient physiology	Solyc10g085010.3.1	PAR1-like protein (AHRD V3.3 *** A0A2U1KIG3_ARTAN)
LesAffx.344.7.S1_at	AI899164	CBL-interacting serine/threonine-protein kinase, putative [Ricinus communis]	2e-35	-2.35753	protein.postranslational modification	Solyc02g021440.4.1	Non-specific serine/threonine protein kinase (AHRD V3.3 *** A0A2G3A4W0_CAPAN)
LesAffx.3568.1.S1_a_at	BG630475	cold-stress inducible protein [Solanum tuberosum]	2e-26	-4.50057	stress.abiotic.unspecified	Solyc04g082200.2.1
LesAffx.35713.1.S1_at	BM412657	CTP synthase/ catalytic [Arabidopsis thaliana]	1e-11	-3.83745	not assigned.unknown	Solyc01g098530.3.1	CTP synthase (AHRD V3.3 *-* A0A2G3A9D9_CAPAN)
LesAffx.3606.1.S1_at	AW034387	tuber-specific and sucrose-responsive element binding factor [Solanum tuberosum]	3e-74	3.71395	RNA.regulation of transcription.MYB domain transcription factor family	Solyc02g092930.1.1	R2R3MYB transcription factor 44
LesAffx.36193.1.S1_at	AW034622	zinc-finger protein BcZFP1 [Brassica rapa]	1e-09	9.77062	RNA.regulation of transcription.C2H2 zinc finger family	Solyc12g088390.1.1	Zinc-finger protein (AHRD V3.3 *** Q40899_PETHY)
LesAffx.36712.1.S1_at	BE432821	WRKY transcription factor-30 [Capsicum annuum]	9e-111	3.73213	RNA.regulation of transcription.WRKY domain transcription factor family	Solyc08g008280.3.1	WRKY transcription factor 53
LesAffx.37438.1.S1_at	AI487130	protein binding protein, putative [Ricinus communis]	7e-12	-2.0697	not assigned.no ontology	Solyc06g083640.4.1	RNI-like superfamily protein (AHRD V3.3 *** F4IUG1_ARATH)
LesAffx.37595.1.A1_at	CN385844	PREDICTED: hypothetical protein [Vitis vinifera]	3e-36	2.50378	not assigned.unknown	Solyc08g077020.1.1	Auxin responsive SAUR protein (AHRD V3.3 *** A0A2U1PXP1_ARTAN)
LesAffx.37595.1.S1_at	CN385844	PREDICTED: hypothetical protein [Vitis vinifera]	3e-36	5.24311	not assigned.unknown	Solyc08g077020.1.1	Auxin responsive SAUR protein (AHRD V3.3 *** A0A2U1PXP1_ARTAN)
LesAffx.37916.1.S1_at	BM536108	phloem-specific lectin PP2-like protein [Arabidopsis thaliana]	1e-43	4.26743	cell.organisation	Solyc01g100010.3.1	F-box domain, Phloem protein 2-like protein (AHRD V3.3 *** A0A2U1MNC1_ARTAN)
LesAffx.38184.1.S1_at	BM535609	Chaperone protein dnaJ, putative [Ricinus communis]	2e-45	-2.05968	stress.abiotic.heat	Solyc01g109890.3.1	Chaperone protein dnaJ 10 (AHRD V3.3 *** A0A2G3BVX6_CAPCH)
LesAffx.38507.1.S1_at	BI929713	Avr9 elicitor response protein [Nicotiana tabacum]	3e-31	-2.04056	protein.glycosylation	Solyc11g013490.2.1	Hexosyltransferase (AHRD V3.3 *** A0A1U8GEW3_CAPAN)
LesAffx.40179.1.S1_at	AJ785041	cytochrome P450 [Nicotiana tabacum]	7e-71	-2.74691	misc.cytochrome P450	Solyc04g078325.1.1
LesAffx.408.2.S1_at	BE435147	repressor of silencing 3 [Nicotiana tabacum]	1e-25	-2.59898	DNA.repair	Solyc10g083630.2.1	DNA demethylase 2
LesAffx.41774.1.S1_at	AW031192	leucine-rich repeat family protein [Glycine max]	1e-21	2.42013	stress.biotic.PR-proteins	Solyc02g084610.1.1	Leucine-rich repeat receptor-like protein kinase PXL2 (AHRD V3.3 *** A0A1J3GLI2_NOCCA)
LesAffx.42825.1.S1_at	BI924900	fasciclin-like arabinogalactan protein [Populus trichocarpa]	9e-14	2.11852	cell wall.cell wall proteins.AGPs	Solyc10g005960.1.1	Fasciclin-like arabinogalactan protein (AHRD V3.3 *** A0A2R6P548_ACTCH)
LesAffx.44609.1.S1_at	BG631285	Homeodomain-like [Medicago truncatula]	9e-29	-2.04264	RNA.regulation of transcription.Trihelix, Triple-Helix transcription factor family	Solyc09g008830.3.1
LesAffx.44742.1.S1_at	BE434689	ATP binding protein [Zea mays]	9e-40	-2.14992	signalling.receptor kinases.DUF 26	Solyc03g006500.3.1	Protein kinase domain (AHRD V3.3 *** A0A200PQT3_9MAGN)
LesAffx.45315.4.S1_at	AW622607	nitrate reductase [Solanum tuberosum]	1e-28	-2.21401	N-metabolism.nitrate metabolism.NR	Solyc11g013810.3.1	Nitrate reductase (AHRD V3.3 *** Q8LT13_SOLTU)
LesAffx.46734.1.A1_at	AI485163	E3 ubiquitin ligase PUB14, putative [Ricinus communis]	2e-15	2.31415	protein.degradation.ubiquitin.E3.RING	Solyc12g088360.2.1	RING-type E3 ubiquitin transferase (AHRD V3.3 *-* A0A2I4H694_9ROSI)
LesAffx.46822.1.S1_at	BG128706	protein phosphatase 2c, putative [Ricinus communis]	1e-25	-2.05787	signalling.MAP kinases	Solyc09g065650.3.1	Protein phosphatase 2C family protein (AHRD V3.3 *** A0A2U1QFD7_ARTAN)
LesAffx.47116.1.S1_at	AW224087	PQ-loop repeat family protein / transmembrane family protein [Arabidopsis thaliana]	3e-22	2.03297	not assigned.no ontology	Solyc02g093700.3.1	Cystinosin-like protein (AHRD V3.3 *** A0A1U8FR03_CAPAN)
LesAffx.47136.1.A1_at	BF114246	RecName: Full=UPF0497 membrane protein 2	3e-20	2.22031	not assigned.no ontology	Solyc04g005620.3.1	Casparian strip membrane protein.1
LesAffx.4785.1.S1_at	BM411407	DNA-binding WRKY; VQ [Medicago truncatula]	1e-20	2.03084	not assigned.no ontology	Solyc02g078030.3.1	VQ motif-containing protein 4 (AHRD V3.3 *** A0A2G2XER5_CAPBA)
LesAffx.48114.1.A1_at	BM411340	ubiquitin-protein ligase, putative [Ricinus communis]	5e-42	3.59511	protein.degradation.ubiquitin.E3.RING	Solyc06g061020.3.1	SBP (S-ribonuclease binding protein) family protein (AHRD V3.3 *** Q8LCK5_ARATH)
LesAffx.48829.1.S1_at	BG125610	DNA binding protein, putative [Ricinus communis]	1e-17	-2.15219	not assigned.unknown	Solyc12g100140.3.1	Transcription factor bHLH80 (AHRD V3.3 *** A0A2G2YBF5_CAPAN)
LesAffx.49298.1.S1_at	AW626096	carbonic anhydrase, putative [Ricinus communis]	2e-18	-2.27416	TCA / org. transformation.carbonic anhydrases	Solyc09g010970.4.1
LesAffx.49712.1.S1_at	BM409915	unnamed protein product [Vitis vinifera]	3e-30	-2.53376	not assigned.unknown	Solyc01g005930.3.1	Lipase/lipooxygenase%2C PLAT/LH2 family protein (AHRD V3.3 *** AT1G55280.2)
LesAffx.50112.1.S1_at	AI898985	photoperiod responsive protein [Solanum tuberosum subsp. andigena]	2e-56	4.48274	RNA.regulation of transcription.PHOR1	Solyc04g071030.1.1	RING-type E3 ubiquitin transferase (AHRD V3.3 *** A0A2G2WYL4_CAPBA)
LesAffx.50750.1.S1_at	AI771837	RecName: Full=Myb-related protein 330	6e-22	-2.52967	RNA.regulation of transcription.MYB domain transcription factor family	Solyc06g065100.3.1	R2R3MYB transcription factor 3
LesAffx.51045.1.S1_at	AI897693	RecName: Full=Isoflavone reductase homolog; AltName: Full=CP100	4e-30	3.20122	secondary metabolism.flavonoids.isoflavonols	Solyc10g052500.2.1	Isoflavone reductase homolog (AHRD V3.3 *** IFRH_SOLTU)
LesAffx.51273.1.S1_at	AW648864	hypothetical protein [Phaseolus vulgaris]	2e-27	2.49088	cell.cycle	Solyc03g019700.1.1	Transmembrane protein, putative (DUF 3339) (AHRD V3.3 *** Q9SMN3_ARATH)
LesAffx.51274.1.S1_at	CN385340	Avr9/Cf-9 rapidly elicited protein 1 (ACIK1)[Nicotiana tabacum]	1e-37	14.9135	hormone metabolism.ethylene.signal transduction	Solyc08g078190.2.1
LesAffx.51300.1.S1_at	AI780536	metal ion binding protein, putative [Ricinus communis]	4e-16	2.43112	not assigned.unknown	Solyc07g056190.3.1	Heavy metal-associated isoprenylated plant protein (AHRD V3.3 *** A0A2R6QEC1_ACTCH)
LesAffx.52169.1.S1_at	BI931339	TCP family transcription factor containing protein [Zea mays]	2e-21	-2.06154	RNA.regulation of transcription.TCP transcription factor family	Solyc02g089020.2.1	TCP transcription factor 5
LesAffx.53061.1.S1_at	BI208217	alpha-galactosidase, putative / melibiase, putative / alpha-D-galactoside galactohydrolase, putative [Arabidopsis thaliana]	2e-19	-2.84977	minor CHO metabolism.galactose.alpha-galactosidases	Solyc06g050130.3.1	Alpha-galactosidase (AHRD V3.3 *** K4C5G0_SOLLC)
LesAffx.53591.1.S1_at	AI899018	methyl jasmonate induced MYB-related transcription factor [Nicotiana tabacum]	3e-45	-3.33987	RNA.regulation of transcription.MYB domain transcription factor family	Solyc06g083900.3.1	R2R3MYB transcription factor 13
LesAffx.5435.1.S1_at	BM411022	cytochrome P450 [Populus trichocarpa]	1e-34	-4.54001	misc.cytochrome P450	Solyc05g011970.3.1	Cytochrome (AHRD V3.3 *** A0A1U8EZV2_CAPAN)
LesAffx.54411.1.S1_at	CD003054	predicted protein [Populus trichocarpa]	1e-16	-2.21959	hormone metabolism.abscisic acid.induced-regulated-responsive-activated	Solyc04g008970.3.1,Solyc11g011580.2.1,Solyc04g008930.2.1,Solyc04g008950.4.1	GEM-like protein 6 (AHRD V3.3 *** A0A2G3CEM1_CAPCH)
LesAffx.55121.1.S1_at	BM411350	Cell differentiation protein rcd1, putative [Ricinus communis]	3e-11	-2.24358	RNA.regulation of transcription.unclassified	Solyc10g006170.4.1	Cell differentiation protein RCD1-like protein (AHRD V3.3 *** A0A2G3CUT5_CAPCH),Pfam:PF04078
LesAffx.55152.1.S1_at	AW216582	predicted protein [Populus trichocarpa]	2e-35	-2.1047	not assigned.unknown	Solyc08g082060.3.1	Protein trichome birefringence-like 25 (AHRD V3.3 *** A0A2G3DB46_CAPCH)
LesAffx.55629.1.S1_at	BM412122	beta-1,3-glucanase [Salix gilgiana]	3e-38	-2.59924	misc.beta 1,3 glucan hydrolases	Solyc09g057630.3.1	Glucan endo-1,3-beta-glucosidase 3-like protein (AHRD V3.3 *** A0A2K3MT62_TRIPR)
LesAffx.56569.1.S1_at	BG126779	UDP-glucuronate 5-epimerase, putative [Ricinus communis]	1e-50	-2.07174	cell wall.precursor synthesis.GAE	Solyc09g092330.3.1	UDP-glucuronate 4-epimerase 4 (AHRD V3.3 *** A0A1J3GBJ9_NOCCA)
LesAffx.56589.1.S1_at	AW036515	SRO2 (SIMILAR TO RCD ONE 2); NAD+ ADP-ribosyltransferase [Arabidopsis thaliana]	2e-31	-3.74634	not assigned.no ontology	Solyc05g005280.4.1	Poly [ADP-ribose] polymerase (AHRD V3.3 *** A0A2G2WJW6_CAPBA)
LesAffx.56589.2.S1_at	BI204784	SRO2 (SIMILAR TO RCD ONE 2); NAD+ ADP-ribosyltransferase [Arabidopsis thaliana]	3e-15	-3.81276	not assigned.no ontology	Solyc05g005290.4.1	Poly [ADP-ribose] polymerase (AHRD V3.3 *** A0A2G2WJW6_CAPBA)
LesAffx.56634.1.S1_at	AW035702	unnamed protein product [Nicotiana tabacum]	3e-22	3.37276	not assigned.unknown	Solyc04g082960.1.1	Poly polymerase (AHRD V3.3 *** Q9C9J8_ARATH)
LesAffx.56802.1.S1_at	BI423210	Spotted leaf protein, putative [Ricinus communis]	1e-29	3.14175	RNA.regulation of transcription.PHOR1	Solyc01g107980.3.1	RING-type E3 ubiquitin transferase (AHRD V3.3 *** A0A2G2W990_CAPBA)
LesAffx.5691.1.S1_at	BG130147	pathogenesis related protein isoform b1 [Solanum phureja]	9e-23	2.4769	stress.biotic	Solyc09g006005.1.1	Pathogenesis-related protein.1
LesAffx.57009.1.S1_at	BM535841	WDL1 [Zea mays]	4e-31	-2.86478	not assigned.unknown	Solyc05g008090.3.1	TPX2 (Targeting protein for Xklp2) protein family (AHRD V3.3 *-* A0A2U1NUC4_ARTAN)
LesAffx.57054.2.S1_at	AI486524	calcium-binding EF hand family protein [Arabidopsis thaliana]	1e-52	-2.71869	signalling.calcium	Solyc03g080080.4.1	Calcium-binding endonuclease/exonuclease/phosphatase family (AHRD V3.3 *** F4JYU5_ARATH)
LesAffx.57163.2.S1_at	BI421649	oxidoreductase [Capsicum annuum]	8e-19	-3.62016	secondary metabolism.flavonoids.anthocyanins	Solyc10g076670.3.1,Solyc10g076660.2.1
LesAffx.57222.1.S1_at	AI781840	zinc finger protein, putative [Ricinus communis]	1e-43	-2.31118	not assigned.unknown	Solyc06g051790.4.1	Nucleotidyltransferase family protein (AHRD V3.3 *-* AT2G39740.3)
LesAffx.57363.1.S1_at	AW035806	cell wall peroxidase [Capsicum annuum]	2e-55	5.0274	misc.peroxidases	Solyc11g018800.3.1
LesAffx.57454.1.S1_at	BI923132	Calmodulin, putative [Ricinus communis]	3e-24	2.00109	signalling.calcium	Solyc01g010020.3.1	Calmodulin (AHRD V3.3 *** B6SJJ2_MAIZE)
LesAffx.58193.1.A1_at	CK715571	Protein COBRA precursor, putative [Ricinus communis]	1e-41	4.4708	metal handling	Solyc01g065530.3.1	COBRA-like protein (AHRD V3.3 *** A0A2G3AIT3_CAPAN)
LesAffx.59622.1.S1_at	BI210866	putative EARLY flowering 4 protein [Lycopersicon esculentum]	7e-28	2.02804	signalling.light	Solyc06g051660.1.1	Protein EARLY FLOWERING 4 (AHRD V3.3 *** A0A2G2WA22_CAPBA)
LesAffx.59769.1.S1_at	BI203677	PUB26 (PLANT U-BOX 26); binding / ubiquitin-protein ligase [Arabidopsis thaliana]	5e-16	3.25899	RNA.regulation of transcription.PHOR1	Solyc01g107980.3.1	RING-type E3 ubiquitin transferase (AHRD V3.3 *** A0A2G2W990_CAPBA)
LesAffx.607.1.S1_at	AW224205	predicted protein [Populus trichocarpa]	1e-20	-2.07784	not assigned.unknown	Solyc09g065380.2.1	flocculation FLO11-like protein (AHRD V3.3 *** AT4G02715.2)
LesAffx.61000.1.S1_at	BM410987	predicted protein [Populus trichocarpa]	4e-47	-2.59208	not assigned.unknown	Solyc09g082980.3.1	DUF506 domain-containing protein (AHRD V3.3 *** A0A1Q3BNU4_CEPFO)
LesAffx.6163.2.S1_at	BG131679	ornithine cyclodeaminase, putative [Ricinus communis]	5e-35	2.1849	secondary metabolism.unspecified	Solyc06g036330.1.1	Ornithine cyclodeaminase (AHRD V3.3 *** A0A2K3N0F5_TRIPR)
LesAffx.62239.2.S1_at	AW031850	binding [Arabidopsis thaliana]	5e-21	-2.24227	not assigned.unknown	Solyc07g066030.4.1	Proteasome activator subunit 4 (AHRD V3.3 *** A0A2G2WFP4_CAPBA)
LesAffx.62488.2.S1_at	BI933750	putative 1-deoxy-D-xylulose 5-phosphate synthase 2 [Lycopersicon hirsutum]	4e-30	-2.19864	secondary metabolism.isoprenoids.non-mevalonate pathway.DXR	Solyc11g010850.2.1	1-deoxy-d-xylulose-5-phosphate synthase.1
LesAffx.62549.1.S1_at	AW649200	esterase/lipase/thioesterase family protein [Arabidopsis thaliana]	3e-26	-2.11965	not assigned.no ontology	Solyc09g075140.3.1	Alpha/beta-Hydrolases superfamily protein (AHRD V3.3 *** A0A2U1LF81_ARTAN)
LesAffx.62593.2.A1_at	AW626298	Avr9/Cf-9 rapidly elicited protein 194 [Nicotiana tabacum]	1e-16	2.1118	not assigned.unknown	Solyc08g082090.1.1	Avr9/Cf-9 rapidly elicited protein 194 (AHRD V3.3 *** Q9FQZ4_TOBAC)
LesAffx.62843.1.S1_at	BE459738	nucleic acid binding protein, putative [Ricinus communis]	2e-30	-3.25364	RNA.regulation of transcription.C2H2 zinc finger family	Solyc06g075250.3.1	Zinc finger protein JACKDAW (AHRD V3.3 *** A0A1U8HBP2_CAPAN)
LesAffx.62975.1.S1_at	AW622674	ring finger protein, putative [Ricinus communis]	3e-24	10.9122	protein.degradation.ubiquitin.E3.RING	Solyc03g112340.1.1	RING/U-box superfamily protein (AHRD V3.3 *** A0A2H1ZED7_ARATH)
LesAffx.63074.1.S1_at	AW217297	Avr9/Cf-9 rapidly elicited protein 140 [Nicotiana tabacum]	6e-67	2.24352	hormone metabolism.abscisic acid.induced-regulated-responsive-activated	Solyc03g098660.3.1	GRAM domain (AHRD V3.3 *** A0A200Q4W9_9MAGN)
LesAffx.63158.1.S1_at	AW649076	pectinesterase-like protein [Arabidopsis thaliana]	3e-59	-2.34126	cell wall.pectin*esterases.PME	Solyc07g017600.3.1	Pectinesterase (AHRD V3.3 *** A0A1U8F5L9_CAPAN)
LesAffx.63189.1.S1_at	BF113930	Flavonol synthase/flavanone 3-hydroxylase, putative [Ricinus communis]	3e-24	2.19659	hormone metabolism.ethylene.synthesis-degradation	Solyc02g071440.3.1,Solyc02g071450.3.1,Solyc02g071480.3.1	2-oxoglutarate (2OG) and Fe(II)-dependent oxygenase superfamily protein (AHRD V3.3 *** Q9SB33_ARATH)
LesAffx.63587.1.S1_at	AI484721	AP2/ERF domain-containing transcription factor [Populus trichocarpa]	4e-16	-2.9715	RNA.regulation of transcription.AP2/EREBP, APETALA2/Ethylene-responsive element binding protein family	Solyc04g051360.3.1	Ethylene Response Factor D.1
LesAffx.63659.1.S1_at	BI921813	photoperiod responsive protein [Solanum tuberosum subsp. andigena]	2e-45	5.21165	RNA.regulation of transcription.PHOR1	Solyc04g071030.1.1	RING-type E3 ubiquitin transferase (AHRD V3.3 *** A0A2G2WYL4_CAPBA)
LesAffx.63935.1.S1_at	AW442721	matrix metalloprotease 1 [Nicotiana tabacum]	5e-26	6.41634	protein.degradation.metalloprotease	Solyc04g005050.1.1	Metalloendoproteinase.1
LesAffx.64439.1.S1_at	CN385725	ZPT2-13 [Petunia x hybrida]	5e-33	14.4644	RNA.regulation of transcription.C2H2 zinc finger family	Solyc11g073055.1.1	Zinc finger protein ZAT.1
LesAffx.64583.1.S1_at	BM409701	TRANSPARENT TESTA 12 protein, putative [Ricinus communis]	3e-65	-2.18689	transport.misc	Solyc04g007530.3.1	Protein DETOXIFICATION (AHRD V3.3 *** A0A328D6Y5_9ASTE)
LesAffx.64841.1.S1_at	AI485948	Protein Peter pan, putative [Ricinus communis]	5e-20	-2.09359	protein.synthesis.misc ribososomal protein.BRIX	Solyc01g096800.3.1	Peter Pan-like protein (AHRD V3.3 *** A0A2G2W6Y4_CAPBA)
LesAffx.64978.1.S1_at	CN385434	dehydration responsive element binding protein [Gossypium hirsutum]	7e-47	-2.09527	RNA.regulation of transcription.AP2/EREBP, APETALA2/Ethylene-responsive element binding protein family	Solyc04g078640.3.1	Ethylene-responsive transcription factor RAP2.1
LesAffx.65020.2.S1_at	BF113999	mitochondrial dicarboxylate carrier protein, putative [Ricinus communis]	1e-33	4.02678	not assigned.unknown	Solyc05g051400.4.1
LesAffx.65068.1.A1_at	CK716006	cytochrome P450 [Petunia x hybrida]	1e-40	-2.45617	misc.cytochrome P450	Solyc02g090300.3.1	Geraniol 8-hydroxylase (AHRD V3.3 *** A0A1U8FQZ4_CAPAN)
LesAffx.65332.1.S1_at	BM413424	unnamed protein product [Vitis vinifera]	4e-22	10.6577	not assigned.unknown	Solyc08g083050.1.1	Erythronate-4-phosphate dehydrogenase family protein (AHRD V3.3 -** AT1G19400.3)
LesAffx.65984.1.S1_at	BG125327	Glucan endo-1,3-beta-glucosidase precursor, putative [Ricinus communis]	5e-24	-2.85375	misc.beta 1,3 glucan hydrolases	Solyc07g049370.2.1	Glucan endo-1,3-beta-glucosidase 3 (AHRD V3.3 *** A0A1J3FSS7_NOCCA)
LesAffx.66316.1.S1_at	BI921484	predicted protein [Populus trichocarpa]	8e-65	3.23646	not assigned.no ontology		BAG family molecular chaperone regulator 5, mitochondrial (AHRD V3.3 *-* A0A2I0XHJ2_9ASPA)
LesAffx.66384.1.S1_at	BM408578	BAG domain containing protein [Zea mays]	2e-22	-2.22267	signalling.G-proteins	Solyc06g072430.3.1	Glutaredoxin (AHRD V3.3 *** A0A118JSL8_CYNCS)
LesAffx.66657.1.S1_at	BI205872	glutaredoxin [Populus trichocarpa]	8e-20	3.10703	redox.glutaredoxins	Solyc08g062970.1.1	Unknown protein
LesAffx.66744.1.S1_at	CN385873	no hits found		2.2484	not assigned.unknown	Solyc10g080370.1.1
LesAffx.66814.1.S1_at	AW621230	calmodulin binding protein, putative [Ricinus communis]	2e-11	4.4177	signalling.calcium	Solyc03g119250.4.1
LesAffx.66953.1.S1_at	AW651552	peroxidase, putative [Arabidopsis thaliana]	1e-11	3.31134	misc.peroxidases	Solyc07g017880.4.1	pre-rRNA-processing protein es.1
LesAffx.67286.1.S1_at	BI209060	Pre-rRNA-processing protein ESF1, putative [Ricinus communis]	2e-38	-2.86107	not assigned.unknown	Solyc02g083470.3.1	Hexosyltransferase (AHRD V3.3 *** A0A2G2XIE5_CAPBA)
LesAffx.68107.1.S1_at	AI485479	Avr9/Cf-9 rapidly elicited protein 231 [Nicotiana tabacum]	2e-38	10.5892	misc.UDP glucosyl and glucoronyl transferases	Solyc02g087350.3.1
LesAffx.68395.1.S1_at	AW933184	t-snare [Medicago truncatula]	3e-42	-2.12292	cell.organisation	Solyc09g055755.1.1
LesAffx.69290.1.S1_at	BI921728	phosphatidylinositol synthase [Solanum tuberosum]	5e-18	2.01897	lipid metabolism.Phospholipid synthesis.CDP-diacylglycerol-inositol 3-phosphatidyltransferase	Solyc08g005985.1.1	Protein methionine S-oxide reductase (AHRD V3.3 *** A0A2K3M6B6_TRIPR)
LesAffx.69306.1.S1_at	BI203295	PREDICTED: hypothetical protein [Vitis vinifera]	3e-29	2.37819	not assigned.unknown	Solyc02g083360.1.1	Bifunctional nuclease 2 (AHRD V3.3 *** A0A2G2Y9Z2_CAPAN)
LesAffx.69647.2.S1_at	AI774131	putative wound inductive gene [Oryza sativa Japonica Group]	5e-12	-2.38788	stress.abiotic.touch/wounding	Solyc12g089220.3.1	transcription factor MYB1R1-like (AHRD V3.3 *** A0A2I4GKI8_9ROSI)
LesAffx.69732.1.S1_at	BM410263	MYB transcription factor MYB138 [Glycine max]	3e-48	2.23184	RNA.regulation of transcription.MYB-related transcription factor family	Solyc04g005100.3.1	Ethylene-responsive transcription factor (AHRD V3.3 *-* A0A2G3BP26_CAPCH)
LesAffx.69803.1.S1_at	BG643777	AP2/ERF domain-containing transcription factor [Populus trichocarpa]	7e-12	11.7391	RNA.regulation of transcription.AP2/EREBP, APETALA2/Ethylene-responsive element binding protein family	Solyc12g009240.1.1	Calmodulin-binding protein (AHRD V3.3 *** A0A2U1QIJ0_ARTAN)
LesAffx.69808.1.S1_at	CN385324	calmodulin binding protein, putative [Ricinus communis]	5e-131	2.03528	signalling.calcium	Solyc07g040710.3.1
LesAffx.70234.1.S1_at	BM409782	pentatricopeptide, putative, expressed [Oryza sativa (japonica cultivar-group)]	9e-69	2.06846	not assigned.no ontology.pentatricopeptide (PPR) repeat-containing protein	Solyc08g061590.4.1	Protein kinase superfamily protein (AHRD V3.3 *** Q9SVY4_ARATH)
LesAffx.70335.1.S1_at	CK716219	Protein kinase domain containing protein [Oryza sativa (japonica cultivar-group)]	4e-20	2.7445	signalling.receptor kinases.wall associated kinase	Solyc06g060680.2.1	Transcription factor GRAS (AHRD V3.3 *** A0A200QMI2_9MAGN)
LesAffx.70563.1.S1_at	BE434031	GRAS family transcription factor [Populus trichocarpa]	7e-65	3.67474	development.unspecified	Solyc06g035620.3.1	E3 ubiquitin-protein ligase (AHRD V3.3 *** A0A1U8GX66_CAPAN)
LesAffx.70855.1.S1_at	AW220130	Zinc finger, RING-type; Thioredoxin-related [Medicago truncatula]	1e-97	2.90954	protein.degradation.ubiquitin.E3.RING	Solyc06g005650.2.1	Zinc finger protein (AHRD V3.3 *** A0A200PZ96_9MAGN)
LesAffx.71311.1.S1_at	CN384672	ZPT2-13 [Petunia x hybrida]	1e-41	3.08322	RNA.regulation of transcription.C2H2 zinc finger family	Solyc06g075780.3.1	Chaperone protein dnaJ 16 (AHRD V3.3 *** A0A1U8EVK4_CAPAN)
LesAffx.71463.2.S1_at	AI489604	altered response to gravity (arg1), plant, putative [Ricinus communis]	9e-23	-2.35567	stress.abiotic.heat	Solyc05g006240.4.1	Dof zinc finger protein (AHRD V3.3 *** A0A2K3LIE4_TRIPR)
LesAffx.71503.1.S1_at	AW648310	Dof domain, zinc finger family protein [Solanum demissum]	5e-31	-2.36548	RNA.regulation of transcription.C2C2(Zn) DOF zinc finger family	Solyc11g072500.2.1	DUF868 domain-containing protein (AHRD V3.3 *** A0A1Q3AW51_CEPFO)
LesAffx.71544.1.S1_at	BI422043	unnamed protein product [Vitis vinifera]	4e-49	3.08381	not assigned.unknown	Solyc08g028780.1.1	Late embryogenesis abundant protein Lea5 (AHRD V3.3 *** A0A1J3JXG8_NOCCA)
LesAffx.71577.1.S1_a_at	BG713784	RecName: Full=60S ribosomal protein L31	4e-13	2.06822	development.late embryogenesis abundant	Solyc06g009140.3.1	DUF4228 domain-containing protein (AHRD V3.3 *** A0A1Q3D1C5_CEPFO)
LesAffx.71603.1.S1_at	BM535158	squamosa promoter binding-like protein [Lycopersicon esculentum]	4e-50	-3.18801	development.unspecified	No hits found
LesAffx.71608.1.S1_at	AI486489	conserved hypothetical protein [Ricinus communis]	8e-45	20.3753	not assigned.unknown	Solyc02g091180.1.1	WRKY transcription factor 33
LesAffx.735.1.S1_at	AW217158	WRKY-like transcription factor [Solanum peruvianum]	6e-82	4.24342	RNA.regulation of transcription.WRKY domain transcription factor family	Solyc09g014990.4.1	Glucan endo-1,3-beta-glucosidase (AHRD V3.3 *** A0A2U1LWN7_ARTAN)
LesAffx.81.2.S1_at	AW648752	beta-glucosidase 08 [Solanum lycopersicum]	6e-116	-2.33867	misc.beta 1,3 glucan hydrolases	Solyc07g005330.3.1	Poly [ADP-ribose] polymerase (AHRD V3.3 *** A0A2U1QD66_ARTAN)
LesAffx.8187.2.S1_at	BE431888	ceo protein [Arabidopsis thaliana]	3e-30	-2.07793	not assigned.no ontology	Solyc08g076420.3.1	Pathogenesis-related protein.1
LesAffx.823.1.S1_at	BI208926	tumor-related protein [Nicotiana glauca x Nicotiana langsdorffii]	1e-25	9.2751	stress.biotic	Solyc01g106600.2.1	Alpha/beta-hydrolases superfamily protein (AHRD V3.3 *** A0A2U1LX98_ARTAN)
LesAffx.8850.1.S1_at	AW034398	pepper esterase [Capsicum annuum]	4e-103	6.40514	not assigned.no ontology	Solyc12g056678.1.1,Solyc12g056675.1.1	Lactoylglutathione lyase / glyoxalase (AHRD V3.3 *** A0A1Y1HY85_KLENI)
LesAffx.9007.1.S1_at	CN385923	lactoylglutathione lyase, putative [Ricinus communis]	5e-56	-2.78308	Biodegradation of Xenobiotics.lactoylglutathione lyase	Solyc01g103590.4.1

## Sheet: Comp-Inc 12dpi common
List of common genes during the tomato/B. tabaci interaction
Differential genes common to both interactions at 12 dpi
				Fold change
Affymetrix ID	GenBank ID	GenBank best hit	e value	Incompatible	Compatible	BIN Mapman	ITAG4.1
Les.1079.2.S1_at	ACR33100	putative tea geometrid larvae-inducible protein [Camellia sinensis]	2e-94	30.3026	5.82956	misc.GDSL-motif lipase	Solyc04g050730.3.1	GDSL esterase/lipase (AHRD V3.3 *** A0A2R6PKD3_ACTCH)
Les.1079.3.A1_at		no hits found		7.66642	2.92762	not assigned.unknown	Solyc04g050730.3.1	GDSL esterase/lipase (AHRD V3.3 *** A0A2R6PKD3_ACTCH)
Les.111.1.S1_at	AAF70823	beta-galactosidase [Lycopersicon esculentum]	1e-287	-5.50589	-2.17813	misc.gluco-, galacto- and mannosidases	Solyc03g019890.3.1	beta-galactosidase 7
Les.1132.1.A1_at	NP_173229	EGY3 (ETHYLENE-DEPENDENT GRAVITROPISM-DEFICIENT AND YELLOW-GREEN-LIKE 3) [Arabidopsis thaliana]	2e-09	-7.02886	-2.22584	protein.degradation.metalloprotease	Solyc01g106820.3.1	Ethylene-dependent gravitropism-deficient and yellow-green-like 3 (AHRD V3.3 *** A0A2U1KYW2_ARTAN)
Les.12.1.S1_at	AAF66638	SNF4 [Lycopersicon esculentum]	2e-203	-22.6235	-2.22004	not assigned.no ontology	Solyc06g068160.3.1	SNF4
Les.1784.1.S1_at	AAF64542	sugar transporter, putative [Arabidopsis thaliana]	1e-24	5.38163	2.01322	transport.sugars	Solyc01g098500.3.1	Sugar facilitator protein 5
Les.1945.1.A1_at		no hits found		-7.38914	-2.14074	not assigned.no ontology	No hits found
Les.2006.1.A1_at		no hits found		-9.27185	-3.57841	minor CHO metabolism.galactose.galactokinases	Solyc07g016170.4.1	L-arabinokinase-like (AHRD V3.3 *** A0A2I4GNX5_9ROSI)
Les.2026.1.S1_at	AAR99376	ring domain containing protein [Capsicum annuum]	2e-38	-3.74089	-3.05317	protein.degradation.ubiquitin.E3.RING	Solyc10g008400.1.1	E3 ubiquitin-protein ligase RMA1.1
Les.2026.2.A1_at		no hits found		-4.15554	-3.89515	protein.degradation.ubiquitin.E3.RING	No hits found
Les.2038.1.A1_at		no hits found		-3.35618	-2.36937	misc.GDSL-motif lipase	Solyc02g077330.3.1	GDSL esterase/lipase (AHRD V3.3 *** A0A2G3D5Q8_CAPCH)
Les.2294.2.A1_a_at	NP_974174	protein binding / zinc ion binding [Arabidopsis thaliana]	8e-16	2.55594	2.05376	protein.degradation.ubiquitin.E3.RING	No hits found
Les.2325.1.S1_at	AAB00109	alcohol dehydrogenase homolog	1e-65	42.9007	5.05538	misc.short chain dehydrogenase/reductase (SDR)	Solyc03g095970.3.1	beta-hydroxysteroid dehydrogenase
Les.2518.3.S1_at	AAR18403	serine acetyltransferase [Nicotiana plumbaginifolia]	4e-16	2.98899	2.14724	amino acid metabolism.synthesis.serine-glycine-cysteine group.cysteine.SAT	Solyc07g065340.1.1	Serine acetyltransferase (AHRD V3.3 *** A0A2K3M2Y7_TRIPR)
Les.2545.1.S1_at	XP_002519690	conserved hypothetical protein [Ricinus communis]	1e-160	3.23219	2.14014	not assigned.unknown	Solyc02g070540.3.1	DUF642 domain-containing protein (AHRD V3.3 *** A0A1Q3DKA7_CEPFO)
Les.2591.1.S1_at	Q01413	RecName: Full=Glucan endo-1,3-beta-glucosidase B; AltName: Full=(1->3)-beta-glucan endohydrolase B; Short=(1->3)-beta-glucanase B; AltName: Full=Basic beta-1,3-glucanase; AltName: Full=Beta-1,3-endoglucanase B; Flags: Precursor	7e-194	16.2125	2.18115	misc.beta 1,3 glucan hydrolases	Solyc01g060010.3.1	Glucan endo-1,3-beta-glucosidase (AHRD V3.3 *** A0A2G3BH97_CAPCH)
Les.269.1.S1_at	Q95661	RecName: Full=Small heat shock protein, chloroplastic; Flags: Precursor	4e-130	-47.5029	-2.80031	stress.abiotic.heat	Solyc03g082420.3.1	Small heat shock protein, chloroplastic (AHRD V3.3 *** HS21C_SOLLC)
Les.2792.1.A1_at		no hits found		-20.937	-3.24938	not assigned.unknown	Solyc06g067980.3.1	repressed By RIM1.1
Les.2809.1.S1_at	Q9ZSK5	RecName: Full=Zeatin O-glucosyltransferase; AltName: Full=Trans-zeatin O-beta-D-glucosyltransferase	6e-74	3.17659	2.03771	misc.UDP glucosyl and glucoronyl transferases	Solyc12g009920.1.1	Glycosyltransferase (AHRD V3.3 *-* A0A288W8G2_GARJA)
Les.2922.1.S1_at	BAC53893	cytochrome P450 [Petunia x hybrida]	7e-36	3.99043	2.10748	misc.cytochrome P450	Solyc02g090350.4.1	Geraniol 8-hydroxylase (AHRD V3.3 *** A0A2G2XIM9_CAPBA)
Les.3250.3.S1_at		no hits found		-2.60658	-2.73227	not assigned.no ontology	No hits found
Les.3477.1.S1_at	AAK60493	putative protein kinase LESK1 [Lycopersicon esculentum]	0.0	2.86292	2.36822	signalling.receptor kinases.DUF 26	Solyc03g005960.3.1	protein kinase LESK1
Les.3578.1.S1_at	AAC36312	cytosolic class II small heat shock protein HCT2 [Lycopersicon esculentum]	5e-73	-3.23553	-2.77811	not assigned.unknown	Solyc08g062437.1.1
Les.3618.1.S1_at	ACJ51124	talisin [Talisia esculenta]	2e-106	9.31836	2.33772	not assigned.unknown	Solyc11g022590.1.1	trypsin inhibitor-like protein precursor
Les.3649.1.S1_at	P23419	RecName: Full=Chalcone synthase 2; AltName: Full=Naringenin-chalcone synthase 2	2e-217	2.05171	6.06708	secondary metabolism.flavonoids.chalcones	Solyc05g053550.3.1	chalcone synthase 2
Les.3735.1.S1_at	AAG16759	putative glutathione S-transferase T4 [Lycopersicon esculentum]	4e-127	2.61141	2.02903	misc.glutathione S transferases	Solyc06g069040.4.1	glutathione S-transferase T4
Les.3739.1.S1_at	BAA97658	small heat shock protein [Solanum lycopersicum]	2e-90	-24.0884	-4.4842	stress.abiotic.heat	Solyc11g020330.1.1	leer-sHSP small heat shock protein
Les.4008.1.S1_a_at	AAZ08349	xyloglucan endotransglycosylase/hydrolase 16 protein [Lycopersicon esculentum]	1e-43	5.95813	2.47974	cell wall.modification	Solyc07g052980.3.1	xyloglucan endotransglycosylase/hydrolase 16
Les.4008.1.S1_at	AAZ08349	xyloglucan endotransglycosylase/hydrolase 16 protein [Lycopersicon esculentum]	1e-43	5.91412	2.61445	cell wall.modification	Solyc07g052980.3.1	xyloglucan endotransglycosylase/hydrolase 16
Les.4008.2.S1_at	AAZ08349	xyloglucan endotransglycosylase/hydrolase 16 protein [Lycopersicon esculentum]	3e-42	7.47593	2.80343	cell wall.modification	Solyc07g052980.3.1	xyloglucan endotransglycosylase/hydrolase 16
Les.4021.1.A1_at		no hits found		-2.6402	-3.12749	mitochondrial electron transport / ATP synthesis.cytochrome c reductase	Solyc06g074260.4.1	senescence regulator (Protein of unknown function%2C DUF584) (AHRD V3.3 *** AT3G15040.1)
Les.4021.2.S1_at	XP_002274217	PREDICTED: hypothetical protein [Vitis vinifera]	2e-21	-2.28956	-3.17667	not assigned.unknown	Solyc06g074260.4.1	senescence regulator (Protein of unknown function%2C DUF584) (AHRD V3.3 *** AT3G15040.1)
Les.4026.1.S1_at	AAN87262	xyloglucan-specific fungal endoglucanase inhibitor protein precursor [Lycopersicon esculentum]	1e-249	-4.81333	-3.73396	not assigned.no ontology	Solyc01g080010.2.1	xyloglucan endoglucanase inhibitor
Les.4150.1.S1_at	BAA32547	mitochondrial small heat shock protein [Solanum lycopersicum]	6e-78	-3.65393	-3.02977	protein.synthesis.initiation	Solyc08g078700.2.1
Les.4291.2.S1_at	ABY59947	nectar protein 1 [Jacaranda mimosifolia]	3e-54	5.66222	3.51183	misc.GDSL-motif lipase	Solyc02g071690.2.1	GDSL esterase/lipase (AHRD V3.3 *** A0A2G3A7C5_CAPAN)
Les.4343.2.S1_at		no hits found		2.56295	2.46802	not assigned.unknown	Solyc06g007760.4.1	Ycf54-like protein (AHRD V3.3 *** B4FED9_MAIZE)
Les.4615.1.S1_at	NP_565711	ATP synthase protein I -related [Arabidopsis thaliana]	5e-100	3.44706	2.22196	PS.lightreaction.ATP synthase	Solyc12g010870.3.1
Les.4810.1.S1_at	XP_002528403	serine carboxypeptidase, putative [Ricinus communis]	3e-198	2.11145	2.00178	protein.degradation.serine protease	Solyc07g005960.3.1	Carboxypeptidase (AHRD V3.3 *** A0A1U8F7V7_CAPAN)
Les.506.1.A1_at	AAC95130	metallocarboxypeptidase inhibitor IIa precursor [Solanum tuberosum]	9e-26	13.1437	2.36831	not assigned.unknown	Solyc07g007260.4.1
Les.5096.1.S1_at	XP_002524434	1-aminocyclopropane-1-carboxylate oxidase, putative [Ricinus communis]	1e-149	2.48156	3.21555	hormone metabolism.ethylene.synthesis-degradation	Solyc06g073080.4.1	2-oxoglutarate (2OG) and Fe(II)-dependent oxygenase superfamily protein (AHRD V3.3 *** A0A2U1QGX7_ARTAN)
Les.5120.1.S1_at	BAB93003	NADPH:protochlorophyllide oxidoreductase [Nicotiana tabacum]	1e-154	4.95005	2.49997	tetrapyrrole synthesis.protochlorophyllide reductase	Solyc12g013710.2.1	light dependent NADH:protochlorophyllide oxidoreductase 1
Les.5126.1.S1_at	AAU12056	zinc-finger protein [Solanum chacoense]	2e-61	-3.30993	-2.01752	RNA.regulation of transcription.C2H2 zinc finger family	Solyc01g107170.2.1	Zinc finger protein (AHRD V3.3 *** A0T3Q5_SOLTU)
Les.5374.1.S1_at	XP_002514276	sugar transporter, putative [Ricinus communis]	8e-190	-9.93057	-2.2041	transport.sugars	Solyc06g066600.3.1	plastidic glucose translocator 2
Les.5419.1.S1_at	XP_002285119	PREDICTED: hypothetical protein isoform 1 [Vitis vinifera]	1e-162	2.622	2.52465	not assigned.unknown	Solyc07g062950.4.1	Serine/threonine-protein kinase WNK (With No Lysine)-related protein (AHRD V3.3 *** A0A2U1Q468_ARTAN)
Les.5470.1.S1_at	XP_002528348	o-linked n-acetylglucosamine transferase, ogt, putative [Ricinus communis]	7e-38	2.19207	2.0458	not assigned.unknown	Solyc09g064630.3.1	Tetratricopeptide repeat (TPR)-like superfamily protein (AHRD V3.3 *-* F4K464_ARATH)
Les.5558.1.S1_at	AAK14395	response regulator protein [Dianthus caryophyllus]	5e-58	2.18847	2.58725	RNA.regulation of transcription.ARR	Solyc05g006420.3.1	Two-component response regulator ARR3 (AHRD V3.3 *** A0A2G2VM98_CAPBA)
Les.5648.1.S1_at	XP_002533377	cysteine protease, putative [Ricinus communis]	3e-147	-8.56662	-2.11191	protein.degradation.cysteine protease	Solyc11g008260.2.1	Cysteine proteinase 15A (AHRD V3.3 *** A0A1U8EZ26_CAPAN)
Les.5886.1.S1_at		no hits found		-8.15143	-2.01755	not assigned.unknown	No hits found
Les.5886.2.S1_at		no hits found		-15.6576	-2.98419	not assigned.unknown	No hits found
Les.5916.1.S1_at	CAG29393	anaerobic basic leucine zipper protein [Solanum lycopersicum]	4e-64	-5.3577	-2.34573	RNA.regulation of transcription.bZIP transcription factor family	Solyc01g100460.3.1	BZIP transcription factor (AHRD V3.3 *** C0LQL1_9CARY)
Les.5934.1.S1_at	CAA64414	lipid desaturase-like protein [Solanum lycopersicum]	3e-61	4.32685	2.68791	lipid metabolism.FA desaturation.omega 6 desaturase	Solyc12g044950.3.1	OMEGA-6 FATTY ACID DESATURASE,
Les.654.1.A1_at		no hits found		-5.72496	-2.25807	not assigned.unknown	No hits found
Les.68.2.S1_a_at	AAD08699	endo-beta-1,4-D-glucanase [Lycopersicon esculentum]	5e-236	7.9785	2.43112	misc.gluco-, galacto- and mannosidases	Solyc08g082250.3.1	endo-beta-1,4-D-glucanase (Cel8)
Les.810.1.S1_at	AAX20033	GDSL-lipase protein [Capsicum annuum]	2e-185	8.73249	2.35299	misc.GDSL-motif lipase	Solyc03g005900.4.1
LesAffx.10596.1.S1_at	AAQ19680	chloroplast small heat shock protein class I [Capsicum frutescens]	3e-39	-13.6431	-2.4723	stress.abiotic.heat	Solyc09g015020.1.1	Class I heat shock protein (AHRD V3.3 *** A0A2K3KSJ8_TRIPR)
LesAffx.14185.1.S1_at	NP_001147136	nonspecific lipid-transfer protein [Zea mays]	2e-13	-6.6894	-3.17738	lipid metabolism.lipid transfer proteins etc	Solyc08g067530.1.1	Non-specific lipid-transfer protein (AHRD V3.3 *** K4CLX9_SOLLC)
LesAffx.22491.2.A1_at	XP_002532045	flavonoid 3-hydroxylase, putative [Ricinus communis]	1e-19	6.05927	2.73164	misc.cytochrome P450	Solyc12g044954.1.1	Cytochrome (AHRD V3.3 *** A0A2G2Y725_CAPAN)
LesAffx.23510.1.S1_at	AAC49859	PvLEA-18 [Phaseolus vulgaris]	2e-15	-4.13721	-2.47395	not assigned.unknown	No hits found
LesAffx.24204.1.S1_at	XP_002521325	abhydrolase domain containing, putative [Ricinus communis]	2e-32	10.1589	3.02604	not assigned.no ontology	Solyc03g123390.4.1	Alpha/beta-Hydrolases superfamily protein (AHRD V3.3 *** Q9LNR2_ARATH)
LesAffx.29797.1.S1_at	XP_002512030	Flavonol 4'-sulfotransferase, putative [Ricinus communis]	4e-65	2.95494	3.02884	lipid metabolism.'exotics' (steroids, squalene etc)	Solyc09g055500.1.1	Sulfotransferase (AHRD V3.3 *** A0A2G3B6Y2_CAPCH)
LesAffx.3438.1.A1_at	AAF89579	phosphatidic acid phosphatase alpha [Vigna unguiculata]	2e-108	2.74233	2.07481	misc.acid and other phosphatases	Solyc05g008820.4.1	Lipid phosphate phosphatase (AHRD V3.3 *** A0A2P5ENE9_TREOI)
LesAffx.3502.1.S1_at	CAN74915	hypothetical protein [Vitis vinifera]	1e-64	4.71328	2.08754	not assigned.unknown	Solyc01g107800.4.1	glucuronoxylan 4-O-methyltransferase 1-like (AHRD V3.3 *** A0A2I4H011_9ROSI)
LesAffx.38740.1.S1_at	AAP42567	UDP-glucose 4-epimerase [Solanum tuberosum]	1e-80	-7.51177	-2.0613	cell wall.precursor synthesis.UGE	Solyc08g082440.3.1	UDP-glucose 4-epimerase (AHRD V3.3 *** Q6XZA0_SOLTU)
LesAffx.40648.1.S1_at	XP_002530942	amino acid transporter, putative [Ricinus communis]	5e-18	-2.18751	-2.47615	transport.amino acids	Solyc11g008440.3.1	Amino acid transporter (AHRD V3.3 *** A0A200R5Q3_9MAGN)
LesAffx.43341.1.S1_at	ABU49725	WRKY transcription factor 6 [Solanum tuberosum]	7e-110	5.62734	3.81359	RNA.regulation of transcription.WRKY domain transcription factor family	Solyc09g015770.3.1	WRKY transcription factor 81
LesAffx.44987.1.S1_at	ABI63627	solanesyl diphosphate synthase [Lycopersicon esculentum]	4e-146	-4.48069	-2.71463	secondary metabolism.isoprenoids.terpenoids	Solyc07g061990.3.1	Solanesyl diphosphate synthase (AHRD V3.3 *** Q1W5D1_HEVBR)
LesAffx.44987.3.S1_at	ABI63627	solanesyl diphosphate synthase [Lycopersicon esculentum]	1e-27	-4.46137	-2.72223	secondary metabolism.isoprenoids.terpenoids	Solyc07g061990.3.1	Solanesyl diphosphate synthase (AHRD V3.3 *** Q1W5D1_HEVBR)
LesAffx.45315.4.S1_at	BAB93534	nitrate reductase [Solanum tuberosum]	1e-28	6.91312	2.25559	N-metabolism.nitrate metabolism.NR	Solyc11g013810.3.1	Nitrate reductase (AHRD V3.3 *** Q8LT13_SOLTU)
LesAffx.51554.1.A1_at	ABB72802	L-allo-threonine aldolase-related protein [Solanum tuberosum]	3e-26	-3.86642	-2.19801	protein.postranslational modification	Solyc04g009960.3.1	Threonine aldolase (AHRD V3.3 *** A0A2I0VGR9_9ASPA)
LesAffx.51554.1.S1_at	ABB72802	L-allo-threonine aldolase-related protein [Solanum tuberosum]	3e-26	-4.6933	-2.4595	protein.postranslational modification	Solyc04g009960.3.1	Threonine aldolase (AHRD V3.3 *** A0A2I0VGR9_9ASPA)
LesAffx.53591.1.S1_at	BAE93149	methyl jasmonate induced MYB-related transcription factor [Nicotiana tabacum]	3e-45	9.78571	2.52271	RNA.regulation of transcription.MYB domain transcription factor family	Solyc06g083900.3.1	R2R3MYB transcription factor 13
LesAffx.57342.1.S1_at	CAA68993	glutathione S-transferase [Petunia x hybrida]	3e-26	3.14932	3.07277	misc.glutathione S transferases	Solyc02g081340.3.1	Glutathione S-transferase (AHRD V3.3 *** E1AWJ7_CAPAN)
LesAffx.57572.1.S1_at	AAF98369	patatin-like protein 3 [Nicotiana tabacum]	1e-111	2.15522	2.62982	development.storage proteins	Solyc02g090490.3.1	Patatin (AHRD V3.3 *** A0A059P1E3_CAPAN)
LesAffx.62131.1.S1_at	ABB72802	L-allo-threonine aldolase-related protein [Solanum tuberosum]	4e-30	-4.20057	-2.21122	protein.postranslational modification	Solyc04g009960.3.1	Threonine aldolase (AHRD V3.3 *** A0A2I0VGR9_9ASPA)
LesAffx.63154.1.S1_at	AAM64961	putative C-4 sterol methyl oxidase [Arabidopsis thaliana]	6e-66	5.82478	2.28757	lipid metabolism.'exotics' (steroids, squalene etc).methylsterol monooxygenase	Solyc01g091320.3.1	Methylsterol monooxygenase 1-2 (AHRD V3.3 *** A0A1U8H2N7_CAPAN)
LesAffx.63523.2.S1_at	XP_002527963	transcription factor, putative [Ricinus communis]	2e-27	2.22411	2.98687	RNA.regulation of transcription.C2H2 zinc finger family	Solyc08g006470.4.1
LesAffx.67491.1.S1_at	NP_194624	ROP9 (RHO-RELATED PROTEIN FROM PLANTS 9); GTP binding [Arabidopsis thaliana]	2e-20	2.46646	2.66474	signalling.G-proteins	Solyc07g020800.3.1	Rac-like GTP binding protein (AHRD V3.3 *** Q9S821_PHYPA)
LesAffx.69529.1.S1_at	NP_176652	alcohol dehydrogenase, putative [Arabidopsis thaliana]	3e-21	5.67154	2.58581	fermentation.ADH	Solyc08g083280.3.1	Alcohol dehydrogenase.1
LesAffx.69732.1.S1_at	ABH02859	MYB transcription factor MYB138 [Glycine max]	3e-48	2.55553	2.15442	RNA.regulation of transcription.MYB-related transcription factor family	Solyc04g005100.3.1	transcription factor MYB1R1-like (AHRD V3.3 *** A0A2I4GKI8_9ROSI)
LesAffx.70112.1.S1_at	ACM68705	formamidase [Lupinus albus]	3e-26	2.64868	2.07761	misc.misc2	Solyc02g092530.4.1	Acetamidase/Formamidase (AHRD V3.3 *** A0A200R348_9MAGN)
LesAffx.71623.1.S1_at	XP_002533913	NAC domain-containing protein, putative [Ricinus communis]	3e-36	-6.08941	-2.99791	development.unspecified	Solyc07g063410.3.1	NAC domain protein (AHRD V3.3 *** S5RDS7_9ROSA)
LesAffx.8333.1.S1_at	ABW34442	diacylglycerol acyltransferase [Arachis hypogaea]	2e-18	2.6634	2.62611	hormone metabolism.ethylene.synthesis-degradation	Solyc12g098850.2.1	ethylene-forming enzyme
LesAffx.9815.1.A1_at	ABN03968	DNAJ-like protein [Solanum lycopersicum]	4e-48	-2.82217	-2.61419	stress.abiotic.heat	Solyc04g081530.1.1	Chaperone protein DnaJ (AHRD V3.3 *** A0A2G3CQH5_CAPCH)
LesAffx.9815.1.S1_at	ABN03968	DNAJ-like protein [Solanum lycopersicum]	4e-48	-2.1813	-2.04115	stress.abiotic.heat	Solyc04g081530.1.1	Chaperone protein DnaJ (AHRD V3.3 *** A0A2G3CQH5_CAPCH)

## Sheet: Comp 12dpi excl
List of genes differentially expressed during the tomato/B. tabaci interaction
Differential transcripts unique to the compatible interaction (Moneymaker mi-1/mi-1) 12dpi
Affymetrix ID	GenBank ID transcrito (NCBI)	GenBank best hit	e value	Fold change	BIN Mapman	ITAG4.1
Les.1077.1.S1_at	BG629245	conserved hypothetical protein [Ricinus communis]	2e-75	-3.65642	not assigned.unknown	Solyc02g078160.3.1	DUF506 domain-containing protein (AHRD V3.3 *** A0A1Q3CKJ0_CEPFO)
Les.1379.1.A1_at	BG631211	no hits found		-4.22736	not assigned.unknown	Solyc04g045600.4.1	Protein kinase superfamily protein (AHRD V3.3 *** F4JTH2_ARATH)
Les.1819.1.A1_at	BG629332	no hits found		2.2943	protein.postranslational modification.kinase.receptor like cytoplasmatic kinase VII	Solyc04g045600.4.1	Protein kinase superfamily protein (AHRD V3.3 *** F4JTH2_ARATH)
Les.2121.1.A1_at	AY292201.1	RecName: Full=Hydroxyproline-rich systemin; AltName: Full=Defense-signaling glycopeptide hormone	9e-48	2.22827	not assigned.unknown	Solyc06g068520.3.1	Hydroxyproline-rich systemin (AHRD V3.3 *** HSY1_SOLLC)
Les.2278.1.S1_at	BT014352.1	flavanone 3 beta-hydroxylase [Solanum tuberosum]	7e-190	2.47194	secondary metabolism.flavonoids.dihydroflavonols	Solyc02g083860.3.1	2-oxoglutarate (2OG) and Fe(II)-dependent oxygenase superfamily protein (AHRD V3.3 *** A0A2U1QGX7_ARTAN)
Les.2403.1.S1_at	BM409988	flavonoid glucoyltransferase UGT73E2 [Antirrhinum majus]	1e-62	3.02097	misc.UDP glucosyl and glucoronyl transferases	Solyc10g085890.1.1	Unknown protein
Les.2403.2.S1_at	AW223624	flavonoid glucoyltransferase UGT73E2 [Antirrhinum majus]	4e-61	3.33481	misc.UDP glucosyl and glucoronyl transferases	Solyc10g085890.1.1	Unknown protein
Les.2643.1.S1_at	BG128842	hypothetical protein [Vitis vinifera]	2e-19	-2.00192	not assigned.unknown	Solyc03g031890.3.1	Cold induced protein-like (AHRD V3.3 *-* Q94JH8_ORYSJ)
Les.3064.1.S1_at	U81033.1	ADPglucose pyrophosphorylase large subunit [Solanum lycopersicum]	8e-283	2.34674	not assigned.unknown	Solyc01g109790.3.1	ADP-glucose pyrophosphorylase large subunit 1
Les.3369.2.S1_at	AW934098	FtsH-like protein Pftf precursor [Nicotiana tabacum]	3e-21	-2.68812	protein.degradation.metalloprotease	Solyc07g055320.4.1	ATP-dependent zinc metalloprotease ftsh chloroplastic-like (AHRD V3.3 *** A0A2K3N4C5_TRIPR)
Les.3436.2.S1_a_at	CN385216	no hits found		3.16665	not assigned.unknown	Solyc06g061230.3.1	metallocarboxypeptidase inhibitor precursor (AHRD V3.3 -** NP_001275375.1)
Les.3551.1.S1_at	AF096246.1	ethylene-responsive transcriptional coactivator [Lycopersicon esculentum]	7e-65	-2.1389	hormone metabolism.ethylene.induced-regulated-responsive-activated	Solyc01g104740.3.1	Multiprotein-bridging factor 1c (AHRD V3.3 *** A0A1U8F6N4_CAPAN)
Les.360.1.S1_at	M86724.1	RecName: Full=Alcohol dehydrogenase 2	3e-178	2.13453	fermentation.ADH	Solyc03g051720.1.1,Solyc05g021570.3.1	Alcohol dehydrogenase (AHRD V3.3 *-* A0A2U1MN94_ARTAN)
Les.3645.1.S1_at	U54770.1	RecName: Full=Cytochrome P450 85A1; AltName: Full=C6-oxidase; AltName: Full=Dwarf protein	6e-262	2.52596	misc.cytochrome P450	Solyc02g089160.3.1	dwarf
Les.3686.1.S1_at	AY081907.1	N-hydroxycinnamoyl-CoA:tyramine N-hydroxycinnamoyl transferase THT7-8 [Lycopersicon esculentum]	6e-136	-2.15026	misc.GCN5-related N-acetyltransferase	Solyc08g068770.3.1,Solyc08g068730.1.1,Solyc08g068710.1.1,Solyc08g068720.1.1,Solyc08g068690.1.1,Solyc08g068700.1.1	Tyramine n-hydroxycinnamoyl transferase (AHRD V3.3 *** Q5D8C0_CAPAN)
Les.5158.1.S1_at	BT013407.1	lactoylglutathione lyase, putative [Ricinus communis]	7e-54	-2.71803	Biodegradation of Xenobiotics.lactoylglutathione lyase	Solyc02g084410.3.1	Lactoylglutathione lyase (AHRD V3.3 *** A0A2K3LFU2_TRIPR)
Les.5366.1.S1_at	BT013780.1	cellulose synthase 3 [Eucalyptus grandis]	0	-2.13321	cell wall.cellulose synthesis.cellulose synthase	Solyc07g005840.2.1	Cellulose synthase (AHRD V3.3 *** K4CB55_SOLLC)
Les.5706.1.S1_at	BT014421.1	phenylcoumaran benzylic ether reductase [Nicotiana tabacum]	2e-155	-2.13666	secondary metabolism.flavonoids.isoflavonols	Solyc04g080550.4.1
Les.740.1.A1_at	BG627220	no hits found		2.17597	RNA.regulation of transcription.AP2/EREBP, APETALA2/Ethylene-responsive element binding protein family	Solyc06g075510.4.1	APETALA2e
LesAffx.17444.1.S1_at	BM412287	secreted protein [Zea mays]	5e-50	2.49238	not assigned.unknown	Solyc02g071770.3.1	oil body-associated protein 2A-like (AHRD V3.3 *** A0A2I4FEE8_9ROSI)
LesAffx.17773.1.S1_at	BF113622	Protein SSM1, putative [Ricinus communis]	7e-88	-2.03843	not assigned.no ontology	Solyc09g075890.3.1	Haloacid dehalogenase-like hydrolase (HAD) superfamily protein (AHRD V3.3 *** A0A2U1N6A2_ARTAN),Pfam:PF13419
LesAffx.22026.1.S1_at	AW218437	amino acid transporter family protein [Arabidopsis thaliana]	6e-21	-2.30172	transport.amino acids	Solyc11g008440.3.1	Amino acid transporter (AHRD V3.3 *** A0A200R5Q3_9MAGN)
LesAffx.22297.1.S1_at	AW041000	sterol 22-desaturase [Solanum lycopersicum]	4e-29	-2.19764	misc.cytochrome P450	Solyc02g070580.1.1	sterol 22-desaturase
LesAffx.23486.1.S1_at	AW626009	circadian clock coupling factor ZGT [Nicotiana tabacum]	3e-25	-2.84107	not assigned.no ontology	Solyc09g064820.1.1	EID1-like F-box protein 3 (AHRD V3.3 *** A0A2G3BFQ9_CAPCH)
LesAffx.23546.1.S1_at	BG126449	Vacuolar cation/proton exchanger 1a, putative [Ricinus communis]	4e-24	3.6597	transport.calcium	Solyc09g005260.4.1	Vacuolar cation/proton exchanger (AHRD V3.3 *** A0A2G3BK94_CAPCH)
LesAffx.24167.1.S1_at	CK715596	Acyl-protein thioesterase, putative [Ricinus communis]	1e-19	4.08096	lipid metabolism.lipid degradation.lysophospholipases.carboxylesterase	Solyc12g042890.2.1	Alpha/beta-Hydrolases superfamily protein (AHRD V3.3 *** A0A2U1Q9V2_ARTAN)
LesAffx.24637.1.S1_at	CN550618	unnamed protein product [Vitis vinifera]	5e-55	5.55916	not assigned.unknown	Solyc02g088260.3.1	glycine-rich protein (AHRD V3.3 *-* AT3G29075.1)
LesAffx.26471.1.S1_at	BG126065	carboxylic ester hydrolase, putative [Ricinus communis]	5e-29	2.37697	misc.GDSL-motif lipase	Solyc09g009700.4.1
LesAffx.26471.3.S1_at	AW218200	carboxylic ester hydrolase, putative [Ricinus communis]	1e-19	2.15943	misc.GDSL-motif lipase	Solyc09g009700.4.1
LesAffx.294.1.S1_at	BM409065	AtPP2-B15 (Phloem protein 2-B15); carbohydrate binding [Arabidopsis thaliana]	6e-42	3.2521	cell.organisation	Solyc01g099990.3.1	F-box domain, Phloem protein 2-like protein (AHRD V3.3 *** A0A2U1KKL5_ARTAN)
LesAffx.31022.1.A1_at	AI897508	aspartyl protease [Mirabilis jalapa]	6e-49	-2.06643	RNA.regulation of transcription.unclassified	Solyc08g078670.2.1	Eukaryotic aspartyl protease family protein (AHRD V3.3 *** A0A061G3B8_THECC)
LesAffx.34276.1.S1_at	BE433400	cinnamoyl-CoA reductase, putative [Ricinus communis]	1e-29	2.68456	secondary metabolism.flavonoids.dihydroflavonols	Solyc02g089780.3.1	dihydroflavonol 4-reductase/flavanone protein (AHRD V3.3 *-* AT3G02420.2)
LesAffx.34276.2.S1_at	AJ784451	cinnamoyl-CoA reductase, putative [Ricinus communis]	4e-45	3.01713	secondary metabolism.flavonoids.dihydroflavonols	Solyc02g089780.3.1	dihydroflavonol 4-reductase/flavanone protein (AHRD V3.3 *-* AT3G02420.2)
LesAffx.34973.1.S1_at	BE353179	N-acetyltransferase, putative [Ricinus communis]	1e-17	-2.17028	misc.GCN5-related N-acetyltransferase	Solyc09g082250.3.1	N-acetyltransferase (AHRD V3.3 *** A0A2N9Z4V7_PAEPO)
LesAffx.50270.1.S1_at	BI422773	Adipocyte plasma membrane-associated protein, putative [Ricinus communis]	8e-30	2.11486	secondary metabolism.N misc.alkaloid-like	Solyc02g082900.3.1	Protein STRICTOSIDINE SYNTHASE-LIKE 6 (AHRD V3.3 *** A0A2G2XFW5_CAPBA)
LesAffx.56389.1.S1_at	AW034707	chalcone reductase [Sesbania rostrata]	8e-16	2.83475	secondary metabolism.flavonoids.chalcones	Solyc03g098100.4.1	Methylecgonone reductase (AHRD V3.3 *** A0A2G3CXI4_CAPCH)
LesAffx.67017.1.S1_at	AW032581	RecName: Full=Homeobox protein knotted-1-like LET12	7e-20	2.20858	RNA.regulation of transcription.HB,Homeobox transcription factor family	Solyc12g010410.3.1
LesAffx.67176.1.S1_at	BG131253	peroxisomal membrane protein 2, pxmp2, putative [Ricinus communis]	1e-17	2.19233	not assigned.unknown	Solyc03g031600.3.1	Peroxisomal membrane protein PMP22 (AHRD V3.3 *** A0A2G3CKH8_CAPCH)
LesAffx.71330.1.S1_at	AI771164	gibberellin 3-oxidase [Populus trichocarpa]	2e-20	2.79207	hormone metabolism.ethylene.synthesis-degradation	Solyc01g058250.2.1	2-oxoglutarate (2OG) and Fe(II)-dependent oxygenase superfamily protein (AHRD V3.3 *** Q9SYM7_ARATH)

## Sheet: Inc 12dpi excl
List of genes differentially expressed during the tomato/B. tabaci interaction
Differential transcripts unique to the incompatible interaction (Motelle Mi-1/Mi-1) 12dpi
Affymetrix ID	GenBank ID transcrito (NCBI)	GenBank best hit	e value	Fold change	BIN Mapman	ITAG4.1
AFFX-Le_GlutTrans_3_at	AF193439.1	glutathione S-transferase/peroxidase [Lycopersicon esculentum]	1e-16	2.36508	misc.glutathione S transferases	Solyc07g056480.3.1
AFFX-Le_GlutTrans_M_r_at	AF193439.1	glutathione S-transferase/peroxidase [Lycopersicon esculentum]	1e-39	2.67851	misc.glutathione S transferases	Solyc07g056430.3.1,Solyc07g056420.4.1	Glutathione S-transferase (AHRD V3.3 *** Q9FQE8_SOYBN)
Les.1018.1.A1_at	BG628791	no hits found		3.02601	transport.misc	Solyc02g061760.4.1	Protein DETOXIFICATION (AHRD V3.3 *** A0A328DP91_9ASTE)
Les.1020.1.A1_a_at	BG628781	no hits found		-3.30683	signalling.phosphinositides.phosphatidylinositol-4-phosphate 5-kinase	Solyc07g017510.3.1	1-phosphatidylinositol-3-phosphate 5-kinase FAB1B (AHRD V3.3 *** A0A2G2WC08_CAPBA)
Les.1020.1.A1_at	BG628781	no hits found		-3.24083	signalling.phosphinositides.phosphatidylinositol-4-phosphate 5-kinase	Solyc07g017510.3.1	1-phosphatidylinositol-3-phosphate 5-kinase FAB1B (AHRD V3.3 *** A0A2G2WC08_CAPBA)
Les.1020.2.A1_at	AW036628	no hits found		-3.03301	signalling.phosphinositides.phosphatidylinositol-4-phosphate 5-kinase	Solyc07g017510.3.1	1-phosphatidylinositol-3-phosphate 5-kinase FAB1B (AHRD V3.3 *** A0A2G2WC08_CAPBA)
Les.1064.1.S1_at	BG629169	BRASSINOSTEROID INSENSITIVE 1-associated receptor kinase 1 precursor, putative [Ricinus communis]	1e-205	-2.45543	protein.postranslational modification.kinase.receptor like cytoplasmatic kinase VII	Solyc04g078700.3.1	Protein kinase domain (AHRD V3.3 *** A0A200QZD6_9MAGN)
Les.107.1.S1_at	AJ243452.1	cyclin A2 [Solanum lycopersicum]	2e-194	2.32931	cell.cycle	Solyc06g065680.3.1	cyclin A2
Les.1072.1.A1_at	BG629210	no hits found		2.17575	not assigned.unknown	Solyc08g061560.3.1	Receptor protein kinase (AHRD V3.3 *** A0A0U5BM22_RORAQ)
Les.1076.1.A1_at	BG629239	no hits found		-2.42301	protein.degradation.ubiquitin.E3.RING	No hits found
Les.1079.1.S1_at	BI931317	putative tea geometrid larvae-inducible protein [Camellia sinensis]	9e-16	37.6172	misc.GDSL-motif lipase	Solyc04g050730.3.1	GDSL esterase/lipase (AHRD V3.3 *** A0A2R6PKD3_ACTCH)
Les.1101.1.A1_at	BG629402	no hits found		2.23226	not assigned.unknown	No hits found
Les.1113.1.A1_at	BG629459	conserved hypothetical protein [Ricinus communis]	9e-09	-2.28566	not assigned.unknown	Solyc09g005280.3.1
Les.1137.1.A1_at	BG629599	no hits found		-2.10799	not assigned.unknown	Solyc12g049530.2.1	Phosphoinositide phosphatase SAC2 (AHRD V3.3 *-* A0A2G2V918_CAPBA)
Les.1179.1.A1_at	BG629888	no hits found		4.5836	signalling.G-proteins	Solyc10g086660.2.1	Rop guanine nucleotide exchange factor 7 (AHRD V3.3 *** A0A2G3BIR2_CAPCH)
Les.119.1.S1_at	AF218774.1	putative water channel protein [Lycopersicon esculentum]	4e-163	2.7878	transport.Major Intrinsic Proteins.PIP	Solyc08g008045.1.1	Aquaporin (AHRD V3.3 *** S5ZH89_MUSAC)
Les.1192.2.S1_at	BG643122	rapid alkalinization factor 5 [Solanum chacoense]	2e-13	2.37689	DNA.unspecified	Solyc02g089080.2.1	Protein RALF-like 27 (AHRD V3.3 --* A0A2G3D352_CAPCH)
Les.1214.1.A1_at	BG630122	no hits found		-2.44382	not assigned.unknown	No hits found
Les.1225.1.S1_at	BG630197	4,5-DOPA dioxygenase extradiol [Nicotiana benthamiana]	8e-78	3.01252	hormone metabolism.ethylene.synthesis-degradation	Solyc01g090180.4.1
Les.1225.2.S1_at	AI776112	4,5-DOPA dioxygenase extradiol-like protein, putative [Solanum demissum]	1e-14	3.516	hormone metabolism.ethylene.synthesis-degradation	Solyc01g090180.4.1
Les.1232.1.A1_at	BG630224	no hits found		2.49426	not assigned.unknown	Solyc03g083060.3.1	Ribonuclease P protein subunit P38-like protein (AHRD V3.3 *** AT5G53020.9)
Les.1233.1.A1_at	BG630237	no hits found		-2.02112	not assigned.unknown	Solyc04g049620.2.1	2-oxoglutarate (2OG) and Fe(II)-dependent oxygenase superfamily protein (AHRD V3.3 *** F4JT13_ARATH)
Les.1275.1.A1_at	BG630523	protein binding protein, putative [Ricinus communis]	6e-13	-2.90477	not assigned.unknown	Solyc12g056290.2.1	RING/U-box superfamily protein (AHRD V3.3 *-* AT2G15530.4)
Les.1279.1.A1_at	BG630546	no hits found		-2.22059	transport.unspecified cations	Solyc03g005390.3.1	Magnesium transporter MRS2-I (AHRD V3.3 *** A0A2G2ZKY8_CAPAN)
Les.1281.1.A1_at	BG630558	no hits found		-2.14698	signalling.receptor kinases.DUF 26	Solyc02g071860.4.1	LRR.1
Les.1287.2.S1_at	AW621773	no hits found		-2.20108	not assigned.unknown	Solyc08g076880.3.1	Succinate dehydrogenase [ubiquinone] iron-sulfur subunit, mitochondrial (AHRD V3.3 *-* A0A2G2XLC0_CAPBA)
Les.132.1.S1_at	X58885.1	RecName: Full=1-aminocyclopropane-1-carboxylate oxidase 4; Short=ACC oxidase 4; AltName: Full=Ethylene-forming enzyme; Short=EFE; AltName: Full=Protein pHTOM5	4e-155	3.68753	hormone metabolism.ethylene.synthesis-degradation	Solyc07g049530.3.1	1-aminocyclopropane-1-carboxylate oxidase 1
Les.1320.1.A1_at	BG630795	no hits found		5.68134	not assigned.unknown	No hits found
Les.1375.1.A1_at	AI483042	no hits found		-2.24537	not assigned.unknown	Solyc05g042120.4.1	Embryo defective 13.1
Les.1376.1.A1_at	BG631198	no hits found		-2.0216	RNA.regulation of transcription.bHLH,Basic Helix-Loop-Helix family	Solyc08g081140.4.1	bHLH transcription factor 090
Les.1381.1.A1_at	BG631221	no hits found		-2.97684	protein.degradation.ubiquitin.E3.RING	Solyc05g016230.3.1	Protein BREAST CANCER SUSCEPTIBILITY 1-like protein (AHRD V3.3 *** A0A1J3EMZ5_NOCCA)
Les.1382.1.A1_at	BG631226	no hits found		-2.49621	not assigned.unknown	No hits found
Les.1389.1.S1_at	U81996.1	RecName: Full=Non-specific lipid-transfer protein 2; Short=LTP 2; Flags: Precursor	5e-38	-3.58311	lipid metabolism.lipid transfer proteins etc	Solyc10g075070.3.1	Non-specific lipid-transfer protein (AHRD V3.3 *** K4D1U9_SOLLC)
Les.1397.1.A1_at	BG631327	no hits found		2.65581	not assigned.unknown	No hits found
Les.1399.1.A1_at	BG631331	no hits found		2.5545	signalling.receptor kinases.misc	Solyc04g007950.4.1
Les.1399.2.S1_at	BF097075	no hits found		3.60185	signalling.receptor kinases.misc	Solyc04g007950.4.1
Les.14.1.S1_at	X98930.1	SBT2 [Solanum lycopersicum]	0	2.45054	protein.degradation.subtilases	Solyc03g006970.1.1	serine protease SBT2
Les.141.1.S1_at	AF059488.1	expansin precursor [Lycopersicon esculentum]	8e-158	3.49739	cell wall.modification	Solyc09g010860.4.1
Les.1429.1.A1_at	BG631546	no hits found		3.30973	misc.GDSL-motif lipase	Solyc04g081790.3.1
Les.1439.1.S1_at	AW219157	mtn21-like protein [Populus trichocarpa]	1e-15	2.63445	development.unspecified	Solyc08g075470.3.1	WAT1-related protein (AHRD V3.3 *** K4CMR4_SOLLC)
Les.1459.1.A1_at	BG631773	no hits found		4.14569	not assigned.unknown	Solyc01g098740.4.1	Protein kinase superfamily protein (AHRD V3.3 *** F4HYK7_ARATH)
Les.1464.1.S1_at	AW092581	acetyl-CoA synthetase, putative [Ricinus communis]	2e-35	-2.05713	lipid metabolism.FA synthesis and FA elongation.acyl coa ligase	Solyc03g114460.3.1	Acetyl-coenzyme A synthetase (AHRD V3.3 *** A0A2S4Q6W4_CITFR)
Les.1464.2.A1_at	BG631821	acetyl-CoA synthetase-like protein [Arabidopsis thaliana]	9e-12	-2.09993	not assigned.unknown	Solyc03g114460.3.1	Acetyl-coenzyme A synthetase (AHRD V3.3 *** A0A2S4Q6W4_CITFR)
Les.1481.1.A1_at	BG625940	no hits found		2.03797	not assigned.unknown	No hits found
Les.1492.1.S1_at	AW093440	no hits found		2.83619	not assigned.unknown	Solyc12g036170.2.1	Photosynthetic NDH subcomplex B 4 (AHRD V3.3 *** A0A0F7GXZ5_9ROSI)
Les.1495.1.S1_at	BG626098	GAMyb-like1 [Solanum lycopersicum]	1e-33	-3.10418	RNA.regulation of transcription.MYB domain transcription factor family	Solyc01g009070.3.1	gamyb-like 1
Les.15.1.S1_at	X98929.1	SBT1 [Solanum lycopersicum]	0	2.26025	protein.degradation.subtilases	Solyc04g078110.1.1	serine protease SBT1
Les.1510.2.A1_at	BG626266	no hits found		-2.57359	lipid metabolism.'exotics' (steroids, squalene etc).sphingolipids	Solyc05g015860.4.1	Sphingosine-1-phosphate lyase-like protein (AHRD V3.3 *** A0A2K3NP24_TRIPR)
Les.1518.1.S1_at	AW932524	no hits found		-2.47751	protein.targeting.secretory pathway.vacuole	Solyc09g015670.3.1	Vacuolar sorting receptor protein (AHRD V3.3 *** C6KI57_LILLO)
Les.1518.2.A1_at	BG626342	no hits found		-2.26325	protein.targeting.secretory pathway.vacuole	Solyc09g015670.3.1	Vacuolar sorting receptor protein (AHRD V3.3 *** C6KI57_LILLO)
Les.157.1.S1_at	AJ011319.1	sucrose synthase [Solanum lycopersicum]	0	-3.63357	major CHO metabolism.degradation.sucrose.Susy	Solyc07g042550.3.1	sucrose synthase
Les.1574.1.A1_at	BG626941	no hits found		-2.29419	not assigned.unknown	Solyc01g097600.2.1	Pseudouridine synthase family protein (AHRD V3.3 *-* A0A2U1NRB8_ARTAN)
Les.1583.1.S1_at	BT013713.1	ara4-interacting protein, putative [Ricinus communis]	2e-152	-2.08239	protein.degradation	Solyc08g080410.3.1	Plant ubx domain-containing protein 8 (AHRD V3.3 *** A0A1J6KG92_NICAT)
Les.1597.1.A1_at	BG627121	no hits found		-4.77256	not assigned.unknown	No hits found
Les.1602.1.S1_at	AW037686	zeatin O-glucosyltransferase [Glycine max]	3e-36	-3.43457	misc.UDP glucosyl and glucoronyl transferases	Solyc10g079950.2.1
Les.1603.1.A1_at	BG630194	RecName: Full=Chlorophyll a-b binding protein 8, chloroplastic; AltName: Full=LHCI type III CAB-8; Flags: Precursor	7e-06	2.51851	PS.lightreaction.photosystem I.LHC-I	Solyc12g011280.2.1	Chlorophyll a-b binding protein, chloroplastic (AHRD V3.3 *** A0A0F7H004_9ROSI)
Les.1606.1.S1_at	BG627189	esterase/lipase/thioesterase family protein [Arabidopsis thaliana]	1e-124	-2.04435	not assigned.no ontology	Solyc04g010250.3.1	Alpha/beta-Hydrolases superfamily protein (AHRD V3.3 *** Q8RXN7_ARATH)
Les.1610.1.S1_at	BG735104	proline oxidase/dehydrogenase 1 [Capsicum annuum]	7e-100	2.17397	amino acid metabolism.degradation.glutamate family.proline	Solyc02g089620.3.1	proline dehydrogenase
Les.1617.1.S1_s_at	AW040771	RecName: Full=Fructose-1,6-bisphosphatase, cytosolic; Short=FBPase; AltName: Full=D-fructose-1,6-bisphosphate 1-phosphohydrolase; AltName: Full=CY-F1	8e-38	2.08848	major CHO metabolism.synthesis.sucrose.FBPase	Solyc04g071340.5.1	Fructose-1,6-bisphosphatase (AHRD V3.3 *** A6N9A0_FLALI)
Les.1617.2.S1_s_at	AW934238	RecName: Full=Fructose-1,6-bisphosphatase, cytosolic; Short=FBPase; AltName: Full=D-fructose-1,6-bisphosphate 1-phosphohydrolase; AltName: Full=CY-F1	3e-45	2.06172	major CHO metabolism.synthesis.sucrose.FBPase	Solyc12g056530.2.1	Fructose-1,6-bisphosphatase (AHRD V3.3 *** A6N9A0_FLALI)
Les.1619.2.S1_at	BE450490	LeArcA1 protein [Solanum lycopersicum]	2e-31	2.17054	signalling.G-proteins	Solyc12g040510.2.1	Guanine nucleotide-binding protein subunit beta-like protein (AHRD V3.3 *** A0A1U8FJH9_CAPAN)
Les.1654.1.A1_at	BG627748	no hits found		-2.36877	not assigned.unknown	Solyc03g120910.4.1	Homeobox leucine-zipper protein (AHRD V3.3 *** Q76CL1_ZINVI)
Les.1657.1.A1_at	BG627797	no hits found		2.27421	not assigned.unknown	Solyc11g012270.2.1	Rho GDP-dissociation inhibitor.1
Les.1659.1.A1_at	BG627812	PREDICTED: hypothetical protein [Vitis vinifera]	5e-06	-2.20111	hormone metabolism.brassinosteroid.synthesis-degradation.BRs.DET2	Solyc11g006270.2.1	3-oxo-5-alpha-steroid 4-dehydrogenase (AHRD V3.3 *** A0A200PYH0_9MAGN)
Les.1660.1.A1_at	BG627813	no hits found		-2.27127	not assigned.unknown	Solyc08g079470.3.1	Glycine cleavage T-protein (AHRD V3.3 *** A0A200QAZ4_9MAGN)
Les.1665.1.S1_at	AW623646	lactoylglutathione lyase, putative [Ricinus communis]	3e-40	-15.1189	Biodegradation of Xenobiotics.lactoylglutathione lyase	Solyc03g116530.3.1	Lactoylglutathione lyase / glyoxalase I family protein (AHRD V3.3 *** A0A2U1MV65_ARTAN)
Les.1672.1.S1_at	AW038352	no hits found		2.88444	signalling.calcium	Solyc10g079420.1.1	Calcium-dependent protein kinase (AHRD V3.3 *-* CDPK_DAUCA)
Les.1677.1.A1_at	BG627941	no hits found		-2.93342	not assigned.unknown	Solyc01g090050.4.1	bax inhibitor 1-like isoform X2 (AHRD V3.3 *-* XP_025887342.1)
Les.1699.2.S1_at	BI926936	salt responsive protein 1 [Solanum lycopersicum]	8e-129	2.01255	not assigned.unknown	Solyc03g122190.3.1	Protein TIFY 10A (AHRD V3.3 *** A0A2G2WQ40_CAPBA)
Les.17.1.S1_at	X99134.1	transcription factor [Solanum lycopersicum]	2e-159	3.99713	RNA.regulation of transcription.MYB domain transcription factor family	Solyc02g067340.4.1
Les.1701.1.S1_at	AF514775.1	TK1-like deoxyribonucleoside kinase [Lycopersicon esculentum]	5e-132	2.33086	nucleotide metabolism.salvage.nucleoside kinases.thymidine kinase	Solyc11g065760.2.1	TK1-like deoxyribonucleoside kinase
Les.1708.1.S1_at	BG628229	MYC1 [Catharanthus roseus]	8e-75	4.43334	RNA.regulation of transcription.bHLH,Basic Helix-Loop-Helix family	Solyc05g006650.3.1	bHLH transcription factor 036
Les.1714.1.A1_at	BG628281	no hits found		2.9569	not assigned.unknown	No hits found
Les.1718.1.A1_at	BG628334	no hits found		-7.28001	not assigned.unknown	Solyc05g055010.4.1	RNA-binding protein 42 (AHRD V3.3 *** A0A2I4E3H6_9ROSI)
Les.1721.1.A1_at	BG628370	no hits found		6.61487	not assigned.unknown	Solyc11g066950.2.1	Stress responsive A/B barrel domain-containing protein (AHRD V3.3 *** A0A2K3N653_TRIPR)
Les.1721.2.S1_at	BF113580	pop3 peptide [Zea mays]	2e-15	5.99122	not assigned.unknown	Solyc11g066950.2.1	Stress responsive A/B barrel domain-containing protein (AHRD V3.3 *** A0A2K3N653_TRIPR)
Les.173.1.S1_at	AY725511.1	putative aquaporin PIP-type [Lycopersicon esculentum]	6e-88	2.86676	transport.Major Intrinsic Proteins.PIP	Solyc12g056220.2.1	plasma membrane intrinsic protein 1.3
Les.1735.1.A1_at	BG628538	no hits found		-2.05905	not assigned.unknown	Solyc05g018210.3.1	Alpha/beta-Hydrolases superfamily protein (AHRD V3.3 *** A0A2U1P0W9_ARTAN)
Les.1759.1.A1_at	BG628763	no hits found		-2.89871	lipid metabolism.lipid degradation.lipases	Solyc07g065090.2.1	Polygalacturonase inhibiting protein (AHRD V3.3 *** C4PG28_SOLTO)
Les.178.1.S1_at	BT012841.1	polygalacturonase inhibitor protein	7e-91	2.04466	cell wall.degradation.pectate lyases and polygalacturonases	Solyc07g065090.2.1	Polygalacturonase inhibiting protein (AHRD V3.3 *** C4PG28_SOLTO)
Les.1787.1.A1_at	BG628780	no hits found		4.36756	not assigned.unknown	Solyc01g068130.4.1	calcium/calcium/calmodulin-dependent Serine/Threonine-kinase (AHRD V3.3 *** AT2G47010.2)
Les.1792.2.S1_at	BG134544	Clathrin interactor, putative [Ricinus communis]	7e-14	-2.26411	not assigned.no ontology.epsin N-terminal homology (ENTH) domain-containing protein	Solyc11g070110.3.1	Clathrin interactor EPSIN.1
Les.18.1.S1_at	AJ832028	phosphoenolpyruvate carboxylase 2 [Solanum lycopersicum var. cerasiforme]	0	-4.38762	glycolysis.PEPCase	Solyc12g014250.2.1	Phosphoenolpyruvate carboxylase (AHRD V3.3 *** A0A2G2VCE6_CAPBA)
Les.1821.1.A1_at	BG629348	no hits found		2.86256	misc.plastocyanin-like	Solyc03g117560.3.1	Plastocyanin-like (AHRD V3.3 *** A0A200PSX2_9MAGN)
Les.1841.1.S1_at	U72389.1	1-aminocyclopropane-1-carboxylate synthase [Lycopersicon esculentum]	1e-155	-2.7424	hormone metabolism.ethylene.synthesis-degradation	Solyc08g081550.4.1	1-AMINOCYCLOPROPANE-1-CARBOXYLATE SYNTHASE 2-RELATED
Les.1845.1.S1_at	BT013592.1	BRASSINAZOLE-RESISTANT 1 protein, putative [Ricinus communis]	1e-86	2.34666	hormone metabolism.brassinosteroid.signal transduction.BZR	Solyc02g063010.3.1	BES1/BZR1-like protein (AHRD V3.3 *** A0A2U1KKL8_ARTAN)
Les.1850.1.A1_at	BG629606	no hits found		4.35621	lipid metabolism.FA desaturation.desaturase	Solyc03g116730.4.1
Les.1859.2.S1_at	BI207994	CYP72A58 [Nicotiana tabacum]	6e-46	-3.64965	misc.cytochrome P450	Solyc07g062520.3.1	CYTOCHROME P450 FAMILY
Les.1859.3.S1_at	AI771889	CYP72A57 [Nicotiana tabacum]	2e-37	-4.238	misc.cytochrome P450	Solyc07g062500.3.1	CYTOCHROME P450 FAMILY
Les.1889.1.A1_at	BG628545	no hits found		-2.65654	not assigned.unknown	Solyc03g097120.3.1	Heat stress transcription factor A.1
Les.191.1.S1_at	AF548376.1	expansin [Lycopersicon esculentum]	1e-151	2.35545	cell wall.modification	Solyc06g051800.3.1	expansin 1
Les.1914.1.S1_at	BG629199	reticulon3-A3, putative [Ricinus communis]	2e-294	-2.30938	not assigned.unknown	Solyc08g075340.3.1	Nucleotide-diphospho-sugar transferase (AHRD V3.3 *** A0A2U1PWR4_ARTAN)
Les.1929.2.S1_at	BG129354	no hits found		2.17965	nucleotide metabolism.degradation	Solyc07g066470.3.1	Porphobilinogen deaminase, chloroplastic (AHRD V3.3 *** A0A2G2Z6B1_CAPAN)
Les.1929.3.S1_at	BG125999	RecName: Full=Porphobilinogen deaminase, chloroplastic; Short=PBG; AltName: Full=Pre-uroporphyrinogen synthase; AltName: Full=Hydroxymethylbilane synthase; Short=HMBS; Flags: Precursor	1e-27	2.05938	nucleotide metabolism.degradation	Solyc07g066470.3.1	Porphobilinogen deaminase, chloroplastic (AHRD V3.3 *** A0A2G2Z6B1_CAPAN)
Les.1931.1.A1_at	BG630254	no hits found		2.03422	stress.abiotic.heat	Solyc05g006820.4.1	DnaJ protein like (AHRD V3.3 *** A0A2I0WJV4_9ASPA)
Les.1936.1.S1_at	BG626997	early light inducible protein [Lycopersicon esculentum]	2e-82	-3.07665	signalling.light	Solyc09g082700.2.1	Early light-induced protein, chloroplastic (AHRD V3.3 *** A0A2G2W0Z1_CAPBA)
Les.1939.1.A1_at	BG630335	no hits found		-2.19112	not assigned.unknown	Solyc04g079160.4.1	dimethylallyl%2C adenosine tRNA methylthiotransferase (AHRD V3.3 *** AT4G33380.1)
Les.195.1.S1_at	BM411019	no hits found		-20.077	not assigned.no ontology	Solyc01g095330.2.1	Unknown protein
Les.1951.1.A1_at	BG630440	leucine-rich repeat family protein [Arabidopsis thaliana]	5e-21	2.50739	cell wall.cell wall proteins.LRR	Solyc02g064940.1.1	Leucine-rich repeat family protein (AHRD V3.3 *** G3CHK6_PONTR)
Les.1982.1.A1_at	BG630708	no hits found		-2.02937	not assigned.unknown	Solyc02g069650.3.1	Unknown protein
Les.1997.1.S1_at	BE354113	calreticulin, putative [Ricinus communis]	2e-36	2.71103	signalling.calcium	Solyc04g048900.3.1	Calreticulin (AHRD V3.3 *** A0A2G3ASL1_CAPCH)
Les.1997.2.S1_at	AI898214	calreticulin, putative [Ricinus communis]	1e-26	3.09693	signalling.calcium	Solyc04g048900.3.1	Calreticulin (AHRD V3.3 *** A0A2G3ASL1_CAPCH)
Les.1997.3.A1_at	BG630825	calreticulin, putative [Ricinus communis]	5e-12	2.44141	signalling.calcium	Solyc04g048900.3.1	Calreticulin (AHRD V3.3 *** A0A2G3ASL1_CAPCH)
Les.2014.1.A1_at	BG629750	no hits found		10.5922	cell wall.degradation.pectate lyases and polygalacturonases	Solyc05g014000.4.1
Les.2090.1.S1_at	AW041752	thioredoxin M-type 3, chloroplast (TRX-M3) [Arabidopsis thaliana]	9e-07	2.66048	redox.thioredoxin	Solyc01g108020.3.1	Thioredoxin M3, chloroplastic (AHRD V3.3 *** A0A1U8E6Y3_CAPAN)
Les.2090.2.A1_at	BG627075	no hits found		2.22657	redox.thioredoxin	Solyc01g108020.3.1	Thioredoxin M3, chloroplastic (AHRD V3.3 *** A0A1U8E6Y3_CAPAN)
Les.2090.3.A1_at	BG631514	no hits found		2.17647	redox.thioredoxin	Solyc01g108020.3.1	Thioredoxin M3, chloroplastic (AHRD V3.3 *** A0A1U8E6Y3_CAPAN)
Les.2095.1.A1_at	BG627157	no hits found		2.1033	lipid metabolism.FA desaturation.omega 6 desaturase	No hits found
Les.2123.1.A1_at	BG631740	no hits found		-2.2353	cell.division	Solyc05g014030.3.1	Regulator of chromosome condensation (RCC1) family protein (AHRD V3.3 *** Q9LU80_ARATH)
Les.2123.2.S1_at	BM413006	RCC1 and BTB domain-containing protein, putative [Ricinus communis]	4e-55	-2.90623	cell.division	Solyc05g014030.3.1	Regulator of chromosome condensation (RCC1) family protein (AHRD V3.3 *** Q9LU80_ARATH)
Les.2137.1.S1_at	AY359965.1	EIX receptor 1 [Lycopersicon esculentum]	0	2.31638	stress.biotic.PR-proteins	Solyc07g008640.3.1	Lrr receptor-like serinethreonine-protein kinase gso2 (AHRD V3.3 *** A0A1J6IPF6_NICAT)
Les.2151.1.A1_at	BG734674	no hits found		-1.99653	not assigned.unknown	Solyc03g097550.3.1	Pseudouridine synthase (AHRD V3.3 *** A0A2G2X7M1_CAPBA)
Les.2160.1.A1_at	BG734748	no hits found		-2.08489	lipid metabolism.FA synthesis and FA elongation.MCD	No hits found
Les.2164.1.A1_at	BG734773	no hits found		2.09883	stress.biotic.PR-proteins	Solyc12g096900.2.1	Disease resistance protein (TIR-NBS-LRR class) family (AHRD V3.3 *-* A0A2U1LJH5_ARTAN)
Les.2173.1.A1_at	BG631444	proteinase inhibitor I [Solanum tuberosum]	1e-15	3.10663	protein.degradation.cysteine protease	Solyc09g084490.4.1
Les.218.1.S1_at	BF114195	Pectinesterase precursor, putative [Ricinus communis]	5e-38	4.3652	cell wall.pectin*esterases.PME	Solyc02g080220.3.1	Pectinesterase (AHRD V3.3 *** A0A2G2VBJ7_CAPBA)
Les.218.2.S1_at	AI894578	RecName: Full=Pectinesterase/pectinesterase inhibitor; Includes: RecName: Full=Pectinesterase inhibitor; AltName: Full=Pectin methylesterase inhibitor; Includes: RecName: Full=Pectinesterase; Short=PE; AltName: Full=Pectin methylesterase; Flags: Precursor	5e-10	12.3786	cell wall.pectin*esterases.PME	Solyc02g080220.3.1	Pectinesterase (AHRD V3.3 *** A0A2G2VBJ7_CAPBA)
Les.218.3.S1_at	AW030512	Pectinesterase precursor, putative [Ricinus communis]	3e-40	10.1308	cell wall.pectin*esterases.PME	Solyc02g080220.3.1	Pectinesterase (AHRD V3.3 *** A0A2G2VBJ7_CAPBA)
Les.2189.1.S1_at	CK714774	pectinesterase [Solanum lycopersicum]	8e-271	2.65881	misc.oxidases - copper, flavone etc.	Solyc01g111970.4.1
Les.2203.1.S1_at	AF079104.1	RecName: Full=14-3-3 protein 6	6e-134	3.70004	signalling.14-3-3 proteins	No hits found
Les.2207.1.A1_at	BG735065	no hits found		10.2148	lipid metabolism.Phospholipid synthesis	No hits found
Les.2212.1.A1_at	BG735110	MADS-box protein 9 [Petunia x hybrida]	4e-106	-2.7799	RNA.regulation of transcription.MADS box transcription factor family	Solyc01g087990.3.1	MADS-box transcription factor (AHRD V3.3 *** Q75V01_9ASPA)
Les.2218.1.A1_at	BG735133	no hits found		-4.31139	not assigned.unknown	Solyc01g108580.3.1,Solyc01g108560.4.1	Alpha/beta-Hydrolases superfamily protein (AHRD V3.3 *** A0A2U1Q2D0_ARTAN)
Les.2227.1.A1_at	BG735179	no hits found		-2.55782	not assigned.unknown	No hits found
Les.224.1.A1_at	AJ277561.1	putative glutamine synthase [Solanum lycopersicum]	3e-39	2.12647	N-metabolism.ammonia metabolism.glutamine synthase	Solyc05g051250.3.1	Glutamine synthetase (AHRD V3.3 *** A0A1U8GYF5_CAPAN)
Les.224.1.S1_at	AJ277561.1	putative glutamine synthase [Solanum lycopersicum]	3e-39	11.0076	N-metabolism.ammonia metabolism.glutamine synthase	Solyc04g014510.3.1	glutamine synthase
Les.2254.1.A1_at	BG734719	no hits found		-2.24055	not assigned.unknown	Solyc01g006790.3.1
Les.2270.1.S1_at	BG123291	SWIB complex BAF60b domain-containing protein [Arabidopsis thaliana]	2e-16	2.27412	not assigned.no ontology	Solyc01g107330.4.1
Les.228.1.S1_a_at	CK714929	putative proline-rich protein [Lycopersicon esculentum]	2e-22	11.7847	misc.protease inhibitor/seed storage/lipid transfer protein (LTP) family protein	Solyc12g009650.2.1	Sl proline-rich protein
Les.228.1.S1_at	CK714929	putative proline-rich protein [Lycopersicon esculentum]	2e-22	6.35279	misc.protease inhibitor/seed storage/lipid transfer protein (LTP) family protein	Solyc12g009650.2.1	Sl proline-rich protein
Les.2281.1.S1_at	BG735496	hydrolase, hydrolyzing O-glycosyl compounds, putative [Ricinus communis]	2e-289	-2.96319	cell wall.degradation.cellulases and beta -1,4-glucanases	Solyc06g073740.3.1	Glycosyl hydrolase family protein (AHRD V3.3 *** A0A1P8BG25_ARATH)
Les.2286.1.S1_at	BT013195.1	light-harvesting complex I protein Lhca5 [Populus trichocarpa]	2e-75	2.13005	PS.lightreaction.photosystem II.LHC-II	Solyc07g022900.4.1	Chlorophyll a-b binding protein, chloroplastic (AHRD V3.3 *** A0A2G2V6L4_CAPBA)
Les.2294.2.A1_at	BG734559	protein binding / zinc ion binding [Arabidopsis thaliana]	8e-16	2.41239	protein.degradation.ubiquitin.E3.RING	Solyc02g031710.3.1	INHIBITOR OF APOPTOSIS
Les.23.1.S1_at	AF011555.1	jasmonic acid 2 [Lycopersicon esculentum]	5e-186	-3.27646	development.unspecified	Solyc12g013620.2.1	jasmonic acid 2
Les.2305.1.S1_at	AW622769	no hits found		-2.24883	signalling.receptor kinases.misc	Solyc01g098400.3.1	Histidine phosphotransfer protein (AHRD V3.3 *** A0A0A1WCB7_NICAT)
Les.2340.1.A1_at	BG734947	no hits found		-2.44937	not assigned.unknown	Solyc02g090530.4.1	Zinc finger CCCH domain-containing protein 62 (AHRD V3.3 *** A0A2G3D8Q8_CAPCH)
Les.2350.1.S1_at	BG135526	Rho-GTPase-activating protein-related [Arabidopsis thaliana]	1e-36	2.84821	signalling.G-proteins	Solyc02g083250.3.1	Cellular retinaldehyde-binding/triple function, C-terminal (AHRD V3.3 *** B6SN40_MAIZE)
Les.2350.2.S1_at	BI205439	Rho-GTPase-activating protein-related [Arabidopsis thaliana]	1e-30	2.61416	signalling.G-proteins	Solyc02g083250.3.1	Cellular retinaldehyde-binding/triple function, C-terminal (AHRD V3.3 *** B6SN40_MAIZE)
Les.2350.3.A1_at	BG629912	no hits found		1.99786	signalling.G-proteins	Solyc02g083250.3.1	Cellular retinaldehyde-binding/triple function, C-terminal (AHRD V3.3 *** B6SN40_MAIZE)
Les.2369.1.S1_at	BT014191.1	fasciclin-like arabinogalactan protein 14 [Gossypium hirsutum]	1e-167	1.99749	not assigned.no ontology	Solyc10g081720.2.1	Fasciclin-like arabinogalactan protein 17 (AHRD V3.3 *** A0A2G3AVK5_CAPCH)
Les.24.1.S1_at	AF191823.1	alpha-galactosidase [Lycopersicon esculentum]	7e-237	3.22335	minor CHO metabolism.galactose.alpha-galactosidases	Solyc03g019790.3.1	alpha-galactosidase
Les.2403.1.S1_at	BM409988	flavonoid glucoyltransferase UGT73E2 [Antirrhinum majus]	1e-62	-2.09686	misc.UDP glucosyl and glucoronyl transferases	Solyc10g085890.1.1	Unknown protein
Les.2403.2.S1_at	AW223624	flavonoid glucoyltransferase UGT73E2 [Antirrhinum majus]	4e-61	-2.16041	misc.UDP glucosyl and glucoronyl transferases	Solyc10g085890.1.1	Unknown protein
Les.2423.1.A1_at	BG735413	no hits found		3.21095	metal handling.binding, chelation and storage	Solyc04g015030.4.1
Les.2433.1.A1_at	BG735460	no hits found		-2.63772	not assigned.unknown	No hits found
Les.244.2.S1_a_at	AI485696	RecName: Full=1-aminocyclopropane-1-carboxylate oxidase homolog; AltName: Full=Protein E8	2e-15	-2.39332	hormone metabolism.ethylene.synthesis-degradation	Solyc09g089580.4.1	2-oxoglutarate (2OG) and Fe(II)-dependent oxygenase superfamily protein (AHRD V3.3 *** A0A2U1QA13_ARTAN)
Les.244.2.S1_at	AI485696	RecName: Full=1-aminocyclopropane-1-carboxylate oxidase homolog; AltName: Full=Protein E8	2e-15	-3.73453	hormone metabolism.ethylene.synthesis-degradation	Solyc09g089580.4.1	2-oxoglutarate (2OG) and Fe(II)-dependent oxygenase superfamily protein (AHRD V3.3 *** A0A2U1QA13_ARTAN)
Les.2449.1.S1_at	BG735520	prolyl 4-hydroxylase alpha subunit-like [Musa acuminata]	7e-17	2.86881	not assigned.unknown	Solyc03g082610.1.1	Senescence regulator S40 (AHRD V3.3 *** A0A200QWC0_9MAGN)
Les.2460.1.S1_at	AW218727	specific tissue protein 2 [Cicer arietinum]	2e-16	16.1072	development.unspecified	Solyc10g009150.3.1	Organ specific protein (AHRD V3.3 *-* A0A2U1PW62_ARTAN)
Les.2460.2.S1_at	BF113819	PREDICTED: hypothetical protein [Vitis vinifera]	4e-09	5.56553	development.unspecified	Solyc10g009150.3.1	Organ specific protein (AHRD V3.3 *-* A0A2U1PW62_ARTAN)
Les.2461.1.S1_at	BF114309	no hits found		-2.97466	not assigned.unknown	No hits found
Les.2474.1.S1_at	BG791226	brassinosteroid biosynthetic protein DWARF1 [Gossypium hirsutum]	1e-78	2.90157	hormone metabolism.brassinosteroid.synthesis-degradation.sterols.DWF1	Solyc02g069490.4.1	Delta(24)-sterol reductase (AHRD V3.3 *** A0A2G2XDD5_CAPBA)
Les.2474.2.A1_at	BG735266	no hits found		1.99845	hormone metabolism.brassinosteroid.synthesis-degradation.sterols.DWF1	Solyc02g069490.4.1	Delta(24)-sterol reductase (AHRD V3.3 *** A0A2G2XDD5_CAPBA)
Les.248.1.S1_a_at	BT012973.1	wound-induced protein [Lycopersicon esculentum]	4e-111	11.5125	stress.abiotic.touch/wounding	Solyc01g097280.2.1
Les.248.2.A1_at	AJ277563.1	pi1 [Solanum lycopersicum]	1e-78	9.55128	stress.abiotic.touch/wounding	Solyc01g097280.2.1
Les.2480.3.S1_at	BM409457	no hits found		-3.36802	lipid metabolism.FA synthesis and FA elongation.ACP protein	No hits found
Les.249.1.S1_at	BT012959.1	glutamate decarboxylase isoform1 [Solanum lycopersicum]	8e-278	-4.3646	amino acid metabolism.synthesis.central amino acid metabolism.GABA.Glutamate decarboxylase	Solyc03g098240.3.1	glutamate decarboxylase
Les.2494.1.S1_at	AJ785249	B12D-like protein [Beta vulgaris]	2e-12	2.24001	development.unspecified	Solyc02g067580.3.1	B12D protein (AHRD V3.3 *** Q9XHD5_IPOBA)
Les.2494.2.A1_at	BG626810	no hits found		2.19359	development.unspecified	Solyc02g067580.3.1	B12D protein (AHRD V3.3 *** Q9XHD5_IPOBA)
Les.2504.1.A1_at	BG628687	no hits found		6.83026	hormone metabolism.salicylic acid.synthesis-degradation	Solyc09g091550.3.1	S-adenosyl-L-methionine-dependent methyltransferases superfamily protein (AHRD V3.3 *** A0A2U1PMX3_ARTAN)
Les.2518.1.A1_at	BG735277	no hits found		2.25183	amino acid metabolism.synthesis.serine-glycine-cysteine group.cysteine.SAT	Solyc07g065340.1.1	Serine acetyltransferase (AHRD V3.3 *** A0A2K3M2Y7_TRIPR)
Les.2518.2.S1_at	BM409618	serine acetyltransferase [Nicotiana plumbaginifolia]	6e-61	2.63541	amino acid metabolism.synthesis.serine-glycine-cysteine group.cysteine.SAT	Solyc07g065340.1.1	Serine acetyltransferase (AHRD V3.3 *** A0A2K3M2Y7_TRIPR)
Les.2529.1.A1_at	BG631274	HRS201-like protein [Solanum melongena]	1e-07	5.13542	stress.biotic	Solyc07g049655.1.1	Benzyl alcohol O-benzoyltransferase (AHRD V3.3 *** BEBT_TOBAC)
Les.2529.2.S1_at	BI421300	benzoyl coenzyme A: benzyl alcohol benzoyl transferase [Petunia x hybrida]	3e-107	4.34312	stress.biotic	Solyc07g049655.1.1	Benzyl alcohol O-benzoyltransferase (AHRD V3.3 *** BEBT_TOBAC)
Les.2540.3.S1_at	AW626319	DABB1 (DIMERIC A/B BARREL DOMAINS-PROTEIN 1) [Arabidopsis thaliana]	1e-31	2.02643	not assigned.no ontology	Solyc07g041490.3.1	Stress responsive A/B barrel domain protein (AHRD V3.3 *** A0A2K3L464_TRIPR)
Les.2547.1.A1_at	BG627349	no hits found		2.02338	RNA.regulation of transcription.unclassified	No hits found
Les.2559.3.S1_at	BM410825	galactokinase, putative [Ricinus communis]	4e-56	-5.25541	minor CHO metabolism.galactose.galactokinases	Solyc08g069231.1.1	L-arabinokinase (AHRD V3.3 *** A0A2G3AGT3_CAPAN)
Les.2560.1.S1_at	CN384809	RecName: Full=1-aminocyclopropane-1-carboxylate oxidase 1; Short=ACC oxidase 1; AltName: Full=Ethylene-forming enzyme; Short=EFE; AltName: Full=Protein pTOM 13	9e-169	1.99547	hormone metabolism.ethylene.synthesis-degradation	Solyc12g005940.2.1	1-aminocyclopropane-1-carboxylate oxidase 2 (AHRD V3.3 *** Q7Y257_BETPN)
Les.26.1.S1_at	AF088276.1	NADPH oxidase; gp91; phox homolog [Lycopersicon esculentum]	0	-2.28024	stress.biotic.respiratory burst	Solyc08g081690.3.1	NADPH oxidase
Les.2620.2.S1_at	BG127022	component of 6.1 kDa polypeptide of photosystem II reaction center [Arabidopsis thaliana]	8e-24	2.82122	PS.lightreaction.photosystem II.PSII polypeptide subunits	Solyc06g084050.4.1	Photosystem II reaction center W protein, chloroplastic (AHRD V3.3 *** A0A2G2WN23_CAPBA)
Les.2620.3.S1_at	CD002609	F-box-containing protein 1 [Malus x domestica]	3e-139	-2.59007	not assigned.no ontology	Solyc03g117420.4.1	F-box/LRR-repeat protein 14-like (AHRD V3.3 *** A0A2I4G8X3_9ROSI)
Les.2626.1.S1_at	BG735008	elicitor-inducible protein EIG-J7 [Capsicum annuum]	3e-59	3.04625	protein.synthesis.elongation	Solyc03g093360.3.1	PLAT/LH2 domain (AHRD V3.3 *** A0A200QDT2_9MAGN)
Les.263.1.S1_at	M98466.1	RecName: Full=Polygalacturonase-1 non-catalytic subunit beta; AltName: Full=AroGP1; AltName: Full=Polygalacturonase converter; Short=PG converter; Flags: Precursor	5e-285	10.7324	cell wall.degradation.pectate lyases and polygalacturonases	Solyc05g005540.4.1,Solyc05g005550.4.1
Les.2657.1.S1_at	CN384464	low temperature and salt responsive protein [Solanum tuberosum]	1e-16	-3.06308	not assigned.unknown	Solyc01g150152.1.1	Unknown protein
Les.2667.1.S1_at	BG630049	rapid alkalinization factor preproprotein [Nicotiana attenuata]	2e-26	2.02887	not assigned.no ontology	Solyc01g067900.3.1	Rapid alkalinization factor 23 (AHRD V3.3 *** A0A2G3DFY2_CAPCH)
Les.2688.1.S1_at	AJ560646.1	expansin11 [Solanum lycopersicum]	5e-151	4.67851	cell wall.modification	Solyc04g081870.4.1
Les.2695.1.S1_at	AI773885	no hits found		-2.16573	RNA.RNA binding	Solyc11g005170.2.1	RNA-binding protein 39-like (AHRD V3.3 *** A0A2I4GQQ7_9ROSI)
Les.2695.2.A1_at	BG628714	no hits found		-2.05259	RNA.RNA binding	Solyc11g005170.2.1	RNA-binding protein 39-like (AHRD V3.3 *** A0A2I4GQQ7_9ROSI)
Les.2697.1.S1_at	BG629831	mitochondrial small ribosomal subunit protein [Solanum lycopersicum]	9e-93	-2.03487	glycolysis.UGPase	Solyc01g081520.3.1	UTP--glucose-1-phosphate uridylyltransferase-like (AHRD V3.3 *** A0A2I4HSM6_9ROSI)
Les.270.1.S1_at	AF204785.1	ripening regulated protein DDTFR18 [Lycopersicon esculentum]	8e-247	-2.16476	transport.misc	Solyc04g074840.3.1	Protein DETOXIFICATION (AHRD V3.3 *** A0A218X5P1_PUNGR)
Les.2725.1.A1_at	BG735028	no hits found		-2.67915	not assigned.unknown	Solyc01g104160.4.1	arginine/glutamate-rich.1
Les.2733.1.S1_at	AY568721.1	wound/stress protein [Lycopersicon esculentum]	3e-103	3.86252	not assigned.no ontology	Solyc03g096460.4.1
Les.275.1.S1_at	BG134957	formate dehydrogenase [Solanum lycopersicum]	1e-186	-2.08381	C1-metabolism	Solyc02g086880.4.1	formate dehydrogenase
Les.2758.1.S1_at	BI211001	no hits found		-2.32629	not assigned.no ontology	No hits found
Les.2758.2.A1_at	BG626523	no hits found		-2.14972	not assigned.no ontology	No hits found
Les.2759.1.S1_at	AW096587	putative chlorophyll b reductase [Nicotiana tabacum]	7e-40	-2.02411	misc.short chain dehydrogenase/reductase (SDR)	Solyc07g024000.3.1	NAD(P)-binding Rossmann-fold superfamily protein (AHRD V3.3 *** F4JSA6_ARATH)
Les.2759.2.A1_at	BG629504	no hits found		-2.00961	misc.short chain dehydrogenase/reductase (SDR)	Solyc07g024000.3.1	NAD(P)-binding Rossmann-fold superfamily protein (AHRD V3.3 *** F4JSA6_ARATH)
Les.2761.1.A1_at	BG630206	no hits found		-2.28527	not assigned.no ontology.armadillo/beta-catenin repeat family protein	Solyc06g084250.4.1	ARM REPEAT PROTEIN INTERACTING WITH ABF2-like (AHRD V3.3 *** A0A2I4GSH6_9ROSI)
Les.278.1.S1_at	BM412392	no hits found		3.94027	not assigned.unknown	Solyc09g010430.1.1	Unknown protein
Les.281.1.S1_at	BG628530	RecName: Full=4-coumarate--CoA ligase 1; Short=4CL 1; AltName: Full=4-coumaroyl-CoA synthase 1	2e-97	2.2175	secondary metabolism.phenylpropanoids.lignin biosynthesis.4CL	Solyc12g042460.2.1	4-coumarate:CoA ligase (AHRD V3.3 *** Q42879_LITER)
Les.281.3.S1_at	AI775436	RecName: Full=4-coumarate--CoA ligase 1; Short=4CL 1; AltName: Full=4-coumaroyl-CoA synthase 1	1e-27	2.32953	secondary metabolism.phenylpropanoids.lignin biosynthesis.4CL	Solyc03g117870.3.1	4-coumarate:CoA ligase (AHRD V3.3 *** Q42879_LITER)
Les.2820.2.S1_at	AI771580	RecName: Full=Alpha-1,4 glucan phosphorylase L-1 isozyme, chloroplastic/amyloplastic; AltName: Full=Starch phosphorylase L-1; Flags: Precursor	4e-25	-2.01485	major CHO metabolism.degradation.starch.starch phosphorylase	Solyc03g065340.3.1	Alpha-1,4 glucan phosphorylase (AHRD V3.3 *** A0A2G3CMG9_CAPCH)
Les.2824.1.S1_at	AW036122	acyl-CoA dehydrogenase, putative [Ricinus communis]	5e-56	-2.46757	lipid metabolism.lipid degradation.beta-oxidation.acyl CoA DH	Solyc10g085200.2.1	Acyl-CoA oxidase/dehydrogenase (AHRD V3.3 *** A0A200PWV2_9MAGN)
Les.2824.2.A1_a_at	BG626820	no hits found		-2.20136	lipid metabolism.lipid degradation.beta-oxidation.acyl CoA DH	Solyc10g085200.2.1	Acyl-CoA oxidase/dehydrogenase (AHRD V3.3 *** A0A200PWV2_9MAGN)
Les.2832.1.S1_at	CN384480	cationic peroxidase [Solanum lycopersicum]	2e-165	2.84504	misc.peroxidases	Solyc01g105070.3.1	LECEVI16G peroxidase precursor
Les.2850.1.S1_at	CN384785	pit1 [Nicotiana tabacum]	7e-10	4.56717	TCA / org. transformation.other organic acid transformaitons.malic	Solyc07g009230.3.1	Defensin-like protein.1
Les.2850.2.S1_at	AW035348	no hits found		3.08487	TCA / org. transformation.other organic acid transformaitons.malic	Solyc07g009230.3.1	Defensin-like protein.1
Les.2851.1.A1_at	BG628811	no hits found		2.73082	DNA.repair	Solyc01g095070.4.1
Les.2852.1.S1_at	M21346.1	RecName: Full=Protein NP24; AltName: Full=Pathogenesis-related protein PR P23; AltName: Full=Salt-induced protein; Flags: Precursor	2e-153	4.95991	stress.biotic	Solyc08g080620.1.1,Solyc08g080610.1.1	PR-5x
Les.2861.1.S1_at	BM412879	hypothetical protein [Vitis vinifera]	2e-23	-2.46202	not assigned.unknown	Solyc04g009050.4.1	agglutinin-like protein (AHRD V3.3 *-* AT3G54500.7)
Les.2866.1.A1_at	BG629975	aquaporin, MIP family, PIP subfamily [Populus trichocarpa]	4e-99	4.79511	transport.Major Intrinsic Proteins.PIP	Solyc10g054800.2.1	X-intrinsic protein 1.4
Les.2876.2.S1_at	AI895834	heat stress transcription factor A3 [Solanum lycopersicum]	2e-24	3.097	RNA.regulation of transcription.HSF,Heat-shock transcription factor family	Solyc09g009100.4.1	Heat stress transcription factor A3 (AHRD V3.3 *** Q9LLF2_SOLPE)
Les.2879.3.S1_at	AI778179	no hits found		2.04204	not assigned.unknown	No hits found
Les.2882.1.S1_at	BT013500.1	putative auxin growth promotor protein [Lycopersicon esculentum]	3e-144	-2.05652	hormone metabolism.auxin.induced-regulated-responsive-activated	Solyc11g010600.2.1	O-fucosyltransferase (AHRD V3.3 *** A0A2P5EGU4_TREOI)
Les.2893.1.A1_at	BG628294	no hits found		-2.51433	not assigned.unknown	Solyc03g111720.3.1	Peptide methionine sulfoxide reductase (AHRD V3.3 *** MSRA_SOLLC)
Les.2899.1.S1_at	BG628131	RecName: Full=Peptide methionine sulfoxide reductase; AltName: Full=Protein-methionine-S-oxide reductase; AltName: Full=Peptide-methionine (S)-S-oxide reductase; Short=Peptide Met(O) reductase; AltName: Full=Fruit-ripening protein E4	1e-111	2.95446	protein.postranslational modification	Solyc07g055060.3.1	Phosphoenolpyruvate carboxylase (AHRD V3.3 *** A6YM34_RICCO)
Les.2909.1.S1_at	AW223174	phosphoenolpyruvate carboxylase 1 [Gossypium hirsutum]	1e-38	2.2147	glycolysis.PEPCase	Solyc07g055060.3.1	Phosphoenolpyruvate carboxylase (AHRD V3.3 *** A6YM34_RICCO)
Les.2909.2.S1_at	BM413099	phosphoenolpyruvate carboxylase [Suaeda aralocaspica]	1e-55	2.05092	glycolysis.PEPCase	Solyc07g055060.3.1	Phosphoenolpyruvate carboxylase (AHRD V3.3 *** A6YM34_RICCO)
Les.2922.2.A1_at	BG630659	no hits found		3.62115	not assigned.unknown	Solyc02g090350.4.1	Geraniol 8-hydroxylase (AHRD V3.3 *** A0A2G2XIM9_CAPBA)
Les.293.1.S1_at	AY007560.1	putative glutathione S-transferase T3 [Lycopersicon esculentum]	7e-129	-2.89457	misc.glutathione S transferases	Solyc01g081310.3.1	glutathione S-transferase T3
Les.2930.1.A1_at	BG629178	no hits found		5.62232	lipid metabolism.FA desaturation.omega 6 desaturase	Solyc01g006430.3.1	Fatty acid desaturase (AHRD V3.3 *** E7CCC0_9BRAS)
Les.2930.2.S1_at	BI205983	D12 oleate desaturase [Solanum commersonii]	3e-227	8.99656	lipid metabolism.FA desaturation.omega 6 desaturase	Solyc01g006430.3.1	Fatty acid desaturase (AHRD V3.3 *** E7CCC0_9BRAS)
Les.2946.2.S1_at	BG130169	extensin-like protein [Solanum tuberosum]	8e-28	19.2255	cell wall.cell wall proteins.LRR	Solyc01g006400.4.1,Solyc01g006410.4.1	Pistil extensin like protein, partial CDS only (AHRD V3.3 *-* Q7DLN2_TOBAC)
Les.2989.1.S1_at	BG625966	RecName: Full=Histone H2A.1; AltName: Full=LeH2A-1	7e-42	2.50882	DNA.synthesis/chromatin structure.histone	Solyc09g082710.3.1,Solyc03g005220.4.1	Histone H2A (AHRD V3.3 *** A0A1U8G3K0_CAPAN)
Les.2991.3.S1_at	AW624347	actin related protein [Populus trichocarpa]	4e-33	-2.03013	cell.organisation	Solyc07g066120.3.1	Actin (AHRD V3.3 *** A0A2G9HV56_9LAMI)
Les.3009.3.A1_at	BG631102	no hits found		2.12681	DNA.synthesis/chromatin structure.histone	No hits found
Les.3017.1.A1_at	BG629826	no hits found		2.36488	transport.Major Intrinsic Proteins.TIP	Solyc05g051290.4.1
Les.3017.2.S1_at	AW738744	putative delta TIP [Nicotiana glauca]	1e-30	6.75788	transport.Major Intrinsic Proteins.TIP	Solyc12g044330.2.1	tonoplast intrinsic protein 2.1
Les.3017.3.S1_at	BE462343	High mobility group proteins HMG-I and HMG-Y; Linker histone, N-terminal [Medicago truncatula]	8e-20	2.72666	not assigned.unknown	Solyc05g051290.4.1
Les.3019.1.S1_at	BI926148	short-chain dehydrogenase Tic32 [Elaeis guineensis]	2e-20	3.04656	misc.short chain dehydrogenase/reductase (SDR)	Solyc03g025400.3.1	Short-chain dehydrogenase TIC 32, chloroplastic (AHRD V3.3 *** A0A2G2X783_CAPBA)
Les.3019.2.S1_at	BG128957	short-chain dehydrogenase, putative [Ricinus communis]	3e-23	2.59691	misc.short chain dehydrogenase/reductase (SDR)	Solyc03g025410.4.1	NAD(P)-binding Rossmann-fold superfamily protein (AHRD V3.3 *** Q8H1Q6_ARATH)
Les.3021.1.S1_at	BG630425	proteinase inhibitor I precursor [Solanum tuberosum]	3e-40	2.16089	mitochondrial electron transport / ATP synthesis.cytochrome c	Solyc09g089520.4.1,Solyc09g089500.3.1	Proteinase inhibitor (AHRD V3.3 *** A0A1J3I3T7_NOCCA)
Les.305.1.S1_at	AW933952	AGO4-1 [Nicotiana benthamiana]	7e-30	-2.11907	development.unspecified	Solyc06g073530.3.1	Argonaute4c
Les.305.2.S1_at	CD002775	AGO4-1 [Nicotiana benthamiana]	2e-56	-2.18743	development.unspecified	Solyc06g073530.3.1	Argonaute4c
Les.305.3.S1_at	AW930072	AGO4-1 [Nicotiana benthamiana]	5e-48	-2.38053	development.unspecified	Solyc06g073530.3.1	Argonaute4c
Les.3055.1.S1_at	AJ002590.1	CycD3;3 [Solanum lycopersicum]	4e-181	2.75004	cell.cycle	Solyc04g078470.3.1	D-type cyclin-3
Les.3065.1.S1_at	BI929558	squamosa promoter binding-like protein [Lycopersicon esculentum]	2e-16	2.40191	development.unspecified	Solyc10g009080.4.1
Les.3065.2.A1_at	BG630869	no hits found		2.01989	development.unspecified	Solyc10g009080.4.1
Les.3071.1.S1_at	AW441656	aminoadipic semialdehyde synthase, putative [Ricinus communis]	3e-160	-8.21223	amino acid metabolism.degradation.aspartate family.lysine	Solyc07g017610.3.1	Saccharopine dehydrogenase / Homospermidine synthase (AHRD V3.3 *** A0A200PV89_9MAGN)
Les.3071.2.S1_at	AW930672	bifunctional lysine-ketoglutarate reductase/saccharopine dehydrogenase [Gossypium hirsutum]	8e-25	-4.02846	amino acid metabolism.degradation.aspartate family.lysine	Solyc07g017610.3.1	Saccharopine dehydrogenase / Homospermidine synthase (AHRD V3.3 *** A0A200PV89_9MAGN)
Les.3090.1.S1_at	BG631836	RecName: Full=Histone H3.2	4e-54	3.13874	DNA.synthesis/chromatin structure.histone	Solyc01g074000.3.1,Solyc01g086800.4.1,Solyc01g080600.4.1
Les.3094.2.S1_at	BE353476	obtusifoliol-14-demethylase [Nicotiana tabacum]	6e-35	2.64002	misc.cytochrome P450	Solyc01g008110.4.1
Les.3094.3.S1_at	BG125458	14 kDa proline-rich protein DC2.15 precursor, putative [Ricinus communis]	1e-07	4.0823	misc.protease inhibitor/seed storage/lipid transfer protein (LTP) family protein	Solyc06g065970.1.1	Bifunctional inhibitor/lipid-transfer protein/seed storage 2S albumin superfamily protein (AHRD V3.3 *** A0A2U1PU47_ARTAN)
Les.3111.2.S1_at	BM413098	auxilin, putative [Ricinus communis]	2e-26	-2.02854	cell.vesicle transport	Solyc06g082840.4.1	Chaperone DnaJ-domain superfamily protein (AHRD V3.3 *-* F4JRF7_ARATH)
Les.3113.1.S1_at	BG131753	C-4 sterol methyl oxidase 2 [Nicotiana benthamiana]	3e-30	2.94334	lipid metabolism.'exotics' (steroids, squalene etc).methylsterol monooxygenase	Solyc06g005750.3.1	Methylsterol monooxygenase 2.1
Les.3113.2.S1_at	AI780108	C-4 sterol methyl oxidase 2 [Nicotiana benthamiana]	4e-29	2.49865	lipid metabolism.'exotics' (steroids, squalene etc).methylsterol monooxygenase	Solyc06g005750.3.1	Methylsterol monooxygenase 2.1
Les.3124.1.S1_at	AW035650	protein phosphatase 2C ABI2 homolog [Solanum lycopersicum]	1e-40	-3.13121	protein.postranslational modification	Solyc03g121880.4.1
Les.3124.3.S1_at	AW650647	protein phosphatase 2C ABI2 homolog [Solanum lycopersicum]	3e-50	-2.69996	protein.postranslational modification	Solyc03g121880.4.1
Les.314.1.A1_at	CK715040	plasma membrane intrinsic protein PIP2-like protein [Solanum tuberosum]	2e-87	3.13947	transport.Major Intrinsic Proteins.PIP	Solyc01g111660.4.1
Les.314.2.S1_at	AW217816	plasma membrane intrinsic protein PIP2 [Solanum chacoense]	5e-30	3.92841	transport.Major Intrinsic Proteins.PIP	Solyc10g055630.2.1	plasma membrane intrinsic protein 2.9
Les.3152.2.A1_at	BG631373	no hits found		-2.4636	signalling.G-proteins	Solyc05g054150.3.1	Ras-related protein RABA5a (AHRD V3.3 *** A0A1U8F693_CAPAN)
Les.3164.1.A1_at	BG626945	no hits found		-2.38375	protein.degradation.ubiquitin.E3.BTB/POZ Cullin3.BTB/POZ	Solyc06g071820.3.1	BTB/POZ and TAZ domain-containing protein.1
Les.3164.2.S1_at	BM412737	protein binding protein, putative [Ricinus communis]	9e-42	-2.36391	protein.degradation.ubiquitin.E3.BTB/POZ Cullin3.BTB/POZ	Solyc03g111710.3.1	BTB/POZ and TAZ domain-containing protein 2 (AHRD V3.3 *** A0A2G2X8F9_CAPBA)
Les.3190.2.S1_at	AI490736	CONSTANS interacting protein 2a [Lycopersicon esculentum]	1e-19	2.02826	RNA.regulation of transcription.CCAAT box binding factor family, HAP5	Solyc06g072040.1.1	CONSTANS interacting protein 2a
Les.3193.1.S1_at	BG626489	cytoplasmic dynein light chain, putative [Ricinus communis]	6e-46	2.62257	cell.organisation	Solyc03g120690.3.1	Dynein light chain (AHRD V3.3 *** A0A2G3D075_CAPCH)
Les.3209.1.S1_at	BI210274	RecName: Full=Histone H4	9e-27	3.81138	DNA.synthesis/chromatin structure.histone	Solyc11g072840.1.1	Histone H4 (AHRD V3.3 *-* F2E7L1_HORVV)
Les.3209.2.A1_at	BG628612	no hits found		3.57114	DNA.synthesis/chromatin structure.histone	Solyc11g072840.1.1	Histone H4 (AHRD V3.3 *-* F2E7L1_HORVV)
Les.3210.1.S1_at	AI483637	ribonuclease t2, putative [Ricinus communis]	6e-15	2.29496	not assigned.unknown	Solyc07g006570.4.1
Les.3214.1.S1_at	BG631018	GDP-mannose 3',5'-epimerase [Solanum lycopersicum]	2e-36	2.62114	redox.ascorbate and glutathione.ascorbate.GME	Solyc01g097340.3.1	GDP-mannose-3',5'-epimerase (AHRD V3.3 *** A5JPK5_VITVI)
Les.3214.2.S1_at	BF050423	GDP-mannose 3',5'-epimerase [Solanum lycopersicum]	8e-130	3.67033	redox.ascorbate and glutathione.ascorbate.GME	Solyc01g097340.3.1	GDP-mannose-3',5'-epimerase (AHRD V3.3 *** A5JPK5_VITVI)
Les.3233.1.S1_at	BG129167	AFP3 (ABI FIVE BINDING PROTEIN 3) [Arabidopsis thaliana]	8e-31	-2.65869	not assigned.unknown	Solyc02g088910.3.1	Ninja-family protein AFP3 (AHRD V3.3 *** A0A1J3DL53_NOCCA)
Les.3247.1.S1_at	BT013622.1	alpha-galactosidase/alpha-n-acetylgalactosaminidase, putative [Ricinus communis]	8e-187	-2.36713	minor CHO metabolism.galactose.alpha-galactosidases	Solyc05g013720.3.1	Alpha-galactosidase (AHRD V3.3 *** A0A2G3B902_CAPCH)
Les.3250.1.A1_at	BG631518	no hits found		-2.09949	not assigned.no ontology	Solyc03g111310.3.1	Snf1-related protein kinase regulatory subunit gamma.1
Les.3250.2.S1_at	BM535073	AKIN gamma [Medicago truncatula]	2e-26	-2.35172	not assigned.no ontology	Solyc03g111310.3.1	Snf1-related protein kinase regulatory subunit gamma.1
Les.3289.1.S1_at	AY240229.1	gamma-aminobutyrate transaminase subunit precursor isozyme 1 [Lycopersicon esculentum]	3e-291	-2.13782	amino acid metabolism.synthesis.central amino acid metabolism.alanine	Solyc07g043310.3.1	Gamma aminobutyrate transaminase isoform 1
Les.3292.2.S1_at	AI896430	sterol desaturase, putative [Ricinus communis]	4e-52	-3.9389	secondary metabolism.wax	Solyc08g044260.4.1	Fatty acid hydroxylase superfamily (AHRD V3.3 *** A0A2U1L8N4_ARTAN)
Les.3292.3.S1_at	AW443249	sterol desaturase, putative [Ricinus communis]	2e-72	-4.08173	secondary metabolism.wax	Solyc08g044260.4.1	Fatty acid hydroxylase superfamily (AHRD V3.3 *** A0A2U1L8N4_ARTAN)
Les.3297.3.S1_at	BM410357	no hits found		2.242	not assigned.unknown	No hits found
Les.3299.2.A1_s_at	BG626957	no hits found		4.2035	amino acid metabolism.degradation.glutamate family.arginine	Solyc01g091170.3.1	ARGINASE 2
Les.33.1.S1_at	AF148934.1	phantastica [Lycopersicon esculentum]	2e-172	4.68943	RNA.regulation of transcription.MYB domain transcription factor family	Solyc09g010840.1.1	phantastica
Les.3303.1.S1_at	BT012987.1	H1flk [Arabidopsis thaliana]	5e-164	2.09709	not assigned.unknown	Solyc06g053810.3.1	p-loop containing nucleoside triphosphate hydrolases superfamily protein (AHRD V3.3 *** Q0WUY1_ARATH)
Les.3330.1.S1_at	AW650121	fasciclin-like arabinogalactan protein [Populus trichocarpa]	1e-14	4.09088	cell wall.cell wall proteins.AGPs	Solyc07g045440.1.1	Fasciclin-like arabinogalactan protein 2 (AHRD V3.3 *** A0A2G3BYC2_CAPCH)
Les.3330.2.S1_at	BE458823	fasciclin-like arabinogalactan protein 19 [Gossypium hirsutum]	4e-37	4.65921	cell wall.cell wall proteins.AGPs	Solyc07g045440.1.1	Fasciclin-like arabinogalactan protein 2 (AHRD V3.3 *** A0A2G3BYC2_CAPCH)
Les.3330.3.A1_at	BG629064	fasciclin-like arabinogalactan protein [Populus trichocarpa]	3e-16	4.48612	cell wall.cell wall proteins.AGPs	Solyc07g045440.1.1	Fasciclin-like arabinogalactan protein 2 (AHRD V3.3 *** A0A2G3BYC2_CAPCH)
Les.3349.1.S1_at	BG627338	Charged multivesicular body protein, putative [Ricinus communis]	9e-109	-2.03619	RNA.regulation of transcription.SNF7	Solyc05g055170.3.1	charged multivesicular body protein 5-like (AHRD V3.3 *** A0A2I4G8C5_9ROSI)
Les.3392.3.S1_at	BI921222	heat shock protein 70 (HSP70)-interacting protein, putative [Ricinus communis]	6e-84	-2.12468	stress	Solyc08g079170.3.1	Hsp70-Hsp90 organizing protein.1
Les.3403.2.S1_at	BI925376	protein phosphatase 2c, putative [Ricinus communis]	6e-31	-2.06232	protein.postranslational modification	Solyc01g100040.3.1	Protein phosphatase 2C family protein (AHRD V3.3 *** A0A2U1N538_ARTAN)
Les.3406.1.S1_at	BG629640	RecName: Full=Basic 30 kDa endochitinase; Flags: Precursor	1e-167	4.94944	stress.biotic	Solyc10g055800.2.1,Solyc10g055820.3.1	Chitinase (AHRD V3.3 *** B9VRK7_CAPAN)
Les.3409.2.S1_at	BF050508	fasciclin-like arabinogalactan protein 13 [Gossypium hirsutum]	9e-51	2.28041	cell wall.cell wall proteins.AGPs	Solyc01g091530.4.1
Les.3410.1.S1_at	BG626140	putative CONSTANS interacting protein 2b [Capsicum chinense]	7e-99	-2.20466	RNA.regulation of transcription.CCAAT box binding factor family, HAP5	Solyc01g079870.4.1	CONSTANS interacting protein 2b
Les.3414.1.S1_at	AW037572	no hits found		2.59055	lipid metabolism.Phospholipid synthesis.phosphatidate cytidylyltransferase	Solyc09g018510.3.1	Phytol kinase (AHRD V3.3 *** A0A2K3MZ75_TRIPR)
Les.3415.1.S1_at	BG627433	hydroxyphenylpyruvate dioxygenase [Salvia miltiorrhiza]	2e-33	-2.33543	not assigned.disagreeing hits	Solyc05g026595.1.1	Unknown protein
Les.3415.2.S1_at	BI923027	RecName: Full=4-hydroxyphenylpyruvate dioxygenase; AltName: Full=4-hydroxyphenylpyruvic acid oxidase; Short=HPPDase; Short=4HPPD; Short=HPD	8e-39	-2.01986	amino acid metabolism.degradation.aromatic aa.tyrosine	Solyc05g041200.4.1
Les.3426.1.A1_at	BG628304	no hits found		3.18918	not assigned.unknown	No hits found
Les.3454.1.S1_at	AY074788.1	RecName: Full=Molybdenum cofactor sulfurase; Short=MoCo sulfurase; Short=MOS	0	-3.10407	Co-factor and vitamine metabolism	Solyc07g066480.3.1	flacca
Les.3458.1.S1_at	AW650249	cell-wall invertase [Lycopersicon esculentum]	0	2.71851	major CHO metabolism.degradation.sucrose.invertases.cell wall	Solyc09g010080.3.1
Les.3460.1.S1_at	AF506005.1	acid invertase [Solanum lycopersicum]	2e-244	3.76664	major CHO metabolism.degradation.sucrose.invertases.cell wall	Solyc09g010080.3.1
Les.3473.1.S1_at	AF403444.1	beta-mannosidase enzyme [Lycopersicon esculentum]	4e-284	2.83831	misc.gluco-, galacto- and mannosidases	Solyc12g040640.2.1	Beta-glucosidase (AHRD V3.3 *** B6TW65_MAIZE)
Les.3483.1.S1_at	AB073310.1	alpha-L-arabinofuranosidase [Solanum lycopersicum]	0	-2.00391	not assigned.no ontology	Solyc10g081120.3.1	alpha-L-arabinofuranosidase
Les.349.1.S1_at	CN385641	AP2/ERF domain-containing transcription factor [Populus trichocarpa]	6e-15	-2.17254	RNA.regulation of transcription.AP2/EREBP, APETALA2/Ethylene-responsive element binding protein family	Solyc06g066540.1.1	Ethylene-responsive transcription factor (AHRD V3.3 *-* A0A2G2XMU8_CAPBA)
Les.3499.1.S1_at	AF387785.1	leucine-zipper transcription factor [Lycopersicon esculentum]	7e-193	-2.75518	RNA.regulation of transcription.bZIP transcription factor family	Solyc04g054320.4.1	leucine-zipper transcription factor
Les.3505.1.S1_at	AF272366.1	verticillium wilt disease resistance protein [Lycopersicon esculentum]	0	4.31024	stress.biotic.PR-proteins	Solyc09g005090.1.1	verticillium wilt disease resistance
Les.3506.1.S1_at	AF365930.1	verticillium wilt disease resistance protein [Solanum lycopersicum]	0	2.37262	stress.biotic.PR-proteins	Solyc09g005080.1.1	Verticillium resistance
Les.3509.1.S1_at	AF118858.1	RecName: Full=Ammonium transporter 1 member 3; AltName: Full=LeAMT1;3	3e-248	2.06028	transport.ammonium	Solyc03g045070.1.1	ammonium transporter AF118858
Les.3517.2.S1_a_at	BT012879.1	lanceolate [Solanum lycopersicum]	2e-166	2.19384	RNA.regulation of transcription.TCP transcription factor family	Solyc07g062680.3.1	cycloidea
Les.3519.1.S1_at	AJ002589.1	CycD3;2 [Solanum lycopersicum]	1e-172	2.16087	cell.cycle	Solyc01g107730.3.1	D-type cyclin-2
Les.3520.1.S1_at	AJ245415.1	cyclin D3.1 [Solanum lycopersicum]	6e-194	2.59594	cell.cycle	Solyc02g092980.3.1	cyclin D3.1
Les.3537.1.A1_at	AB036338.1	ETAG-A3 [Solanum lycopersicum]	2e-187	-2.15432	cell wall.modification	Solyc01g005120.3.1	Xyloglucan endotransglucosylase/hydrolase (AHRD V3.3 *** A0A2G3AYH1_CAPCH)
Les.3537.1.S1_at	AB036338.1	ETAG-A3 [Solanum lycopersicum]	2e-187	-3.00741	cell wall.modification	Solyc04g008210.2.1	ETAG-A3
Les.3541.1.S1_at	AJ012717.1	SUMO protein [Solanum lycopersicum]	1e-55	2.45788	protein.degradation.ubiquitin.ubiquitin	Solyc09g059970.3.1	Small ubiquitin-related modifier (AHRD V3.3 *** A0A218VRF2_PUNGR)
Les.3544.1.S1_at	AW930004	beta-carotene hydroxylase [Solanum lycopersicum]	2e-152	-4.43171	secondary metabolism.isoprenoids.carotenoids	Solyc03g007960.3.1	beta-carotene hydroxylase-2
Les.3545.1.S1_at	Y14809.1	beta-carotene hydroxylase [Solanum lycopersicum]	4e-159	-2.50894	secondary metabolism.isoprenoids.carotenoids	Solyc06g036260.3.1	beta-carotene hydroxylase-1
Les.355.1.A1_at	BG627591	no hits found		2.24991	not assigned.unknown	Solyc06g083660.4.1	Methyl-coenzyme M reductase II subunit gamma, putative (DUF3741) (AHRD V3.3 *** Q949M4_ARATH)
Les.3550.1.A1_s_at	AF096251.1	no hits found		-5.23287	stress.abiotic.heat	Solyc04g011440.4.1	ethylene-responsive heat shock protein cognate 70
Les.3550.1.S1_at	AF096251.1	no hits found		-7.97433	stress.abiotic.heat	Solyc04g011440.4.1	ethylene-responsive heat shock protein cognate 70
Les.3555.1.S1_at	BG631135	histone H2B-2 [Solanum lycopersicum]	2e-42	2.58227	DNA.synthesis/chromatin structure.histone	Solyc06g074790.2.1
Les.3573.1.S1_at	U89255.1	Pti4 [Lycopersicon esculentum]	3e-102	2.75113	hormone metabolism.ethylene.signal transduction	Solyc05g052050.1.1	DNA-binding protein Pti4
Les.3574.1.S1_at	U89257.1	RecName: Full=Pathogenesis-related genes transcriptional activator PTI6; AltName: Full=PTO-interacting protein 6	4e-112	2.08029	RNA.regulation of transcription.AP2/EREBP, APETALA2/Ethylene-responsive element binding protein family	Solyc06g082590.1.1	DNA-binding protein Pti6
Les.3575.1.S1_at	U89256.1	RecName: Full=Pathogenesis-related genes transcriptional activator PTI5; AltName: Full=PTO-interacting protein 5	2e-67	2.79811	hormone metabolism.ethylene.signal transduction	Solyc02g077370.1.1	Ethylene Response Factor C.5
Les.3579.1.S1_at	Z68309.1	RecName: Full=Metallothionein-like protein type 2	5e-23	2.82905	not assigned.no ontology	Solyc04g058150.3.1	Metallothionein-like protein (AHRD V3.3 *** A8DUB1_SOLLC)
Les.3581.1.S1_at	U72396.1	class II small heat shock protein Le-HSP17.6 [Lycopersicon esculentum]	4e-67	-18.4136	stress.abiotic.heat	Solyc08g062340.3.1	17.9 kDa class II heat shock protein (AHRD V3.3 *** A0A2G3A1B9_CAPAN)
Les.3590.1.S1_at	D16456.1	RecName: Full=Probable xyloglucan endotransglucosylase/hydrolase 1; Short=LeXTH1; Flags: Precursor	6e-89	5.86505	cell wall.modification	Solyc01g099630.4.1
Les.3593.1.S1_at	BT012763.1	no hits found		-24.038	not assigned.unknown	Solyc02g084850.3.1	Abscisic acid and environmental stress-inducible protein TAS14 (AHRD V3.3 --* TAS14_SOLLC)
Les.3597.1.S1_at	S40549.1	RecName: Full=Deoxyuridine 5'-triphosphate nucleotidohydrolase; Short=dUTPase; AltName: Full=dUTP pyrophosphatase; AltName: Full=P18	7e-83	2.92866	nucleotide metabolism.deoxynucleotide metabolism	Solyc01g100030.5.1.1
Les.36.1.S1_at	AF118843.1	ethylene receptor homolog [Lycopersicon esculentum]	0	-2.35884	hormone metabolism.ethylene.signal transduction	Solyc06g053710.3.1	ethylene receptor homolog (ETR4)
Les.3608.1.S1_at	X71593.1	peroxidase [Solanum lycopersicum]	1e-148	2.29312	misc.peroxidases	Solyc01g006300.3.1	LECEVI1A
Les.3611.1.S1_at	BI933029	biotin-containing subunit of methylcrotonyl-CoA carboxylase	4e-206	-4.45412	amino acid metabolism.degradation.branched-chain group.leucine	Solyc09g065540.3.1	biotin-binding protein
Les.3625.1.S1_at	L22188.1	RecName: Full=Protein RSI-1; AltName: Full=TR132; Flags: Precursor	3e-43	4.41213	hormone metabolism.gibberelin.induced-regulated-responsive-activated	Solyc11g011210.2.1	Gibberellin-regulated protein 12 (AHRD V3.3 *** A0A1U8GMV5_CAPAN)
Les.3635.1.S1_at	Y10149.1	subtilisin-like protease [Solanum lycopersicum]	0	2.84341	not assigned.unknown	Solyc08g079840.2.1
Les.3636.1.S1_at	Y11268.1	endo-1,4-beta-D-glucanase [Solanum lycopersicum]	1e-283	4.62425	misc.gluco-, galacto- and mannosidases	Solyc11g040340.3.1	LEE14BDGL L.esculentum endo-1,4-beta-D-glucanase
Les.3637.1.S1_at	Z94180.1	branched chain alpha-keto acid dehydrogenase E1-alpha subunit [Solanum lycopersicum]	5e-255	-4.94583	amino acid metabolism.degradation.branched-chain group.shared	Solyc06g059840.4.1
Les.3638.1.S1_at	U86662.1	RecName: Full=Vacuolar protein sorting-associated protein 41 homolog	0	-2.82736	not assigned.no ontology	Solyc06g074740.3.1	LEU86662 VPS41
Les.3640.1.S1_at	X95098.1	RecName: Full=Ammonium transporter 1 member 2; AltName: Full=LeAMT1;2	9e-155	8.37003	transport.ammonium	Solyc04g050440.3.1
Les.3652.1.S1_at	BG631079	glucan endo-1,3-beta-D-glucosidase [Solanum lycopersicum]	6e-171	3.16663	misc.beta 1,3 glucan hydrolases	Solyc10g079860.2.1	LEQB L.esculentum TomQ'b beta(1,3)glucanase
Les.3653.1.S1_at	X74905.1	glucan endo-1,3-beta-D-glucosidase [Solanum lycopersicum]	5e-197	-3.17623	misc.beta 1,3 glucan hydrolases	Solyc04g016470.4.1	LEQA L.esculentum TomQ'a beta(1,3)glucanase
Les.3666.1.S1_at	U13055.1	endo-1,4-beta-glucanase precursor	5e-244	3.46536	misc.gluco-, galacto- and mannosidases	Solyc09g010210.3.1	endo-1,4-beta-glucanase precursor (Cel2)
Les.3669.1.S1_at	L19762.1	RecName: Full=Sucrose synthase; AltName: Full=Sucrose-UDP glucosyltransferase	0	-2.01373	major CHO metabolism.degradation.sucrose.Susy	Solyc12g009300.3.1	fruit sucrose synthase
Les.3673.1.S1_at	M80604.1	RecName: Full=Glucan endo-1,3-beta-glucosidase A; AltName: Full=(1->3)-beta-glucan endohydrolase A; Short=(1->3)-beta-glucanase A; AltName: Full=Acidic beta-1,3-glucanase; AltName: Full=Beta-1,3-endoglucanase A; Flags: Precursor	5e-139	5.52249	misc.beta 1,3 glucan hydrolases	Solyc01g008610.4.1
Les.3676.1.S1_at	X98308.1	THM18 [Solanum lycopersicum]	2e-136	3.22277	RNA.regulation of transcription.MYB domain transcription factor family	Solyc06g053610.3.1	R2R3MYB transcription factor 14
Les.3677.1.S1_at	AY128100.1	small heat shock protein [Lycopersicon esculentum]	3e-114	-10.8199	stress.abiotic.heat	Solyc05g014280.4.1	small heat shock protein 1
Les.3681.1.S1_at	AF466378.1	putative sphingolipid delta 4 desaturase DES-1 [Lycopersicon esculentum]	3e-191	2.18559	stress.biotic	Solyc10g009030.4.1
Les.3683.1.S1_at	AY093595.1	PR-5x [Lycopersicon esculentum]	4e-139	6.30598	stress.biotic	Solyc08g080650.3.1	PATHOGENESIS RELATED PROTEIN P23
Les.3687.1.S1_at	AY081906.1	N-hydroxycinnamoyl-CoA:tyramine N-hydroxycinnamoyl transferase THT7-1 [Lycopersicon esculentum]	4e-127	2.19883	misc.GCN5-related N-acetyltransferase	Solyc08g068690.1.1	Tyramine n-hydroxycinnamoyl transferase (AHRD V3.3 *** Q5D8C0_CAPAN)
Les.369.1.S1_at	AF059489.1	expansin precursor [Lycopersicon esculentum]	4e-132	4.37546	cell wall.modification	Solyc02g088100.3.1	expansin precursor 5
Les.37.1.S1_at	U30465.1	RecName: Full=Basic endochitinase	3e-88	2.77853	stress.biotic	Solyc02g061770.4.1
Les.3700.1.S1_at	AY026343.1	non-symbiotic hemoglobin class 1 [Lycopersicon esculentum]	2e-80	8.95212	redox.heme	Solyc07g008240.3.1	Non-symbiotic hemoglobin like (AHRD V3.3 *** A0A2R6R1Q2_ACTCH)
Les.3701.1.S1_at	AF022022.1	IAA11 [Lycopersicon esculentum]	4e-38	2.76684	RNA.regulation of transcription.Aux/IAA family	Solyc03g120380.3.1	auxin-regulated IAA19
Les.3716.1.S1_at	AJ277944.1	SANT/MYB domain protein [Solanum lycopersicum]	3e-37	9.69674	RNA.regulation of transcription.MYB-related transcription factor family	Solyc10g052470.1.1	Protein RADIALIS-like 6 (AHRD V3.3 *** A0A1U8FNU6_CAPAN)
Les.3725.1.S1_at	AJ132223.1	hexose transporter [Solanum lycopersicum]	8e-144	4.41367	transport.sugars	Solyc02g079220.4.1
Les.3726.1.S1_at	AF204783.1	ripening regulated protein DDTFR8 [Lycopersicon esculentum]	1e-65	-6.08939	not assigned.no ontology.glycine rich proteins	Solyc04g072160.3.1	ripening regulated protein DDTFR8
Les.3732.1.A1_at	AF308936.1	endo-beta-1,4-D-glucanase [Lycopersicon esculentum]	1e-17	2.60612	not assigned.unknown	Solyc12g055970.3.1	Endoglucanase (AHRD V3.3 *** A0A2G3B3J7_CAPCH)
Les.3732.1.S1_at	AF308936.1	endo-beta-1,4-D-glucanase [Lycopersicon esculentum]	1e-17	2.57272	not assigned.unknown	Solyc12g055970.3.1	Endoglucanase (AHRD V3.3 *** A0A2G3B3J7_CAPCH)
Les.3733.1.S1_at	AF096776.1	alpha-expansin [Cicer arietinum]	2e-88	11.4858	cell wall.modification	Solyc05g052250.3.1	Expansin (AHRD V3.3 *** K4C1Q6_SOLLC)
Les.3741.1.S1_at	AF146691.1	ELI3 [Lycopersicon esculentum]	2e-144	-3.42074	secondary metabolism.phenylpropanoids.lignin biosynthesis.CAD	Solyc11g011330.2.1	Cinnamyl alcohol dehydrogenase (AHRD V3.3 *** J7IAL0_FRAAN)
Les.3742.1.S1_at	AF146690.1	Pto-responsive gene 1 protein [Lycopersicon esculentum]	3e-110	2.27358	not assigned.unknown	Solyc11g011030.2.1	Pto-responsive gene 1
Les.3748.1.S1_at	AB023388.1	acid phosphatase [Solanum lycopersicum]	2e-38	2.40855	misc.acid and other phosphatases	Solyc01g110060.3.1	Purple acid phosphatase (AHRD V3.3 *** A0A0C5AJS1_SOLLC)
Les.375.1.A1_at	BG734771	no hits found		2.536	not assigned.unknown	Solyc08g079600.3.1	hypothetical protein (AHRD V3.3 *-* AT2G27830.1)
Les.3751.1.S1_at	Y17306.1	homeodomain protein [Solanum lycopersicum]	4e-104	6.89366	RNA.regulation of transcription.HB,Homeobox transcription factor family	Solyc04g074700.4.1	LES17306 homeodomain protein
Les.3752.1.S1_at	AW036285	putative vicilin [Solanum lycopersicum var. cerasiforme]	8e-22	-2.44385	development.storage proteins	Solyc09g082340.2.1	vicilin
Les.3755.1.A1_at	AI721286	putative sugar transporter [Nicotiana langsdorffii x Nicotiana sanderae]	3e-48	-2.03476	transport.sugars	Solyc03g078000.3.1	Vacuolar glucose transporter 1
Les.3756.1.S1_a_at	L21194.1	RecName: Full=Proteinase inhibitor type-2 TR8; AltName: Full=Proteinase inhibitor type II TR8; Flags: Precursor	2e-110	11.4038	stress.biotic	Solyc11g021060.2.1	Potato type II proteinase inhibitor
Les.3757.1.S1_at	U19886.1	Stem-specific protein TSJT1, putative [Ricinus communis]	1e-115	2.32292	hormone metabolism.auxin.induced-regulated-responsive-activated	Solyc02g078500.2.1	Aluminum induced protein with YGL and LRDR motifs (AHRD V3.3 *** Q9FG81_ARATH)
Les.3765.1.S1_at	CN384711	Poly(A) polymerase beta, putative [Ricinus communis]	2e-158	-2.51421	RNA.processing	Solyc12g095890.2.1	Nuclear poly(A) polymerase 4 (AHRD V3.3 *** A0A2G2VI04_CAPBA)
Les.3769.1.S1_at	AB013100.1	1-aminocyclopropane-1-carboxylate synthase [Solanum lycopersicum]	2e-267	2.19042	hormone metabolism.ethylene.synthesis-degradation	Solyc12g056180.3.1
Les.3809.2.S1_a_at	X92852.1	nitrate transporter [Nicotiana tabacum]	2e-290	-4.17471	transport.peptides and oligopeptides	Solyc08g078950.3.1	NIT1
Les.3817.1.S1_at	AF512549.1	alkaline alpha-galactosidase seed imbibition protein [Lycopersicon esculentum]	0	-4.19464	minor CHO metabolism.raffinose family.raffinose synthases.putative	Solyc07g065980.3.1	alkaline alpha-galactosidase seed imbibition protein
Les.394.1.A1_at	BG627056	no hits found		-2.78683	not assigned.unknown	Solyc02g083130.4.1	Regulator of Vps4 activity in the MVB pathway protein (AHRD V3.3 *** F4JNS8_ARATH)
Les.395.1.S1_at	BT013952.1	serine/arginine rich splicing factor, putative [Ricinus communis]	2e-32	-2.33905	RNA.processing.splicing	No hits found
Les.396.2.A1_at	BG630746	no hits found		-2.6523	not assigned.unknown	Solyc03g078570.3.1	Rab family GTPase (AHRD V3.3 *** A0A1Y1IFP9_KLENI)
Les.3967.1.S1_at	AY157317.2	omega-3 fatty acid desaturase [Lycopersicon esculentum]	1e-241	2.10956	lipid metabolism.FA desaturation.omega 3 desaturase	Solyc06g051400.3.1	omega-3 fatty acid desaturase
Les.3972.1.S1_at	AJ243340.1	expansin9 [Solanum lycopersicum]	3e-145	3.46646	cell wall.modification	Solyc06g005560.4.1
Les.398.1.A1_at	BG631750	no hits found		2.33357	signalling.receptor kinases.misc	Solyc01g102710.2.1	Leucine-rich repeat receptor-like protein kinase.1
Les.3985.1.S1_at	AF500011.1	dehydration responsive element binding protein [Lycopersicon esculentum]	9e-146	-2.71288	RNA.regulation of transcription.AP2/EREBP, APETALA2/Ethylene-responsive element binding protein family	No hits found
Les.3991.1.S1_at	BG627309	LEXYL2 [Solanum lycopersicum]	0	3.08465	cell wall.degradation.mannan-xylose-arabinose-fucose	Solyc01g104950.4.1
Les.3995.1.S1_at	AW443014	no hits found		5.78198	not assigned.unknown	Solyc08g078020.1.1	Methionine rich arabinogalactan (AHRD V3.3 *-* Q52QJ6_SOLLC)
Les.3998.1.S1_at	BT013371.1	ribosomal protein L34 family protein [Arabidopsis thaliana]	6e-25	2.138	protein.synthesis.ribosomal protein.prokaryotic.chloroplast.50S subunit.L34	Solyc01g056780.3.1	50S ribosomal protein L34 (AHRD V3.3 *** A0A1U8FLP5_CAPAN)
Les.4004.1.S1_a_at	AF123256.1	17.7 kD class I small heat shock protein [Lycopersicon esculentum]	9e-64	-5.04841	stress.abiotic.heat	Solyc06g076570.4.1	Class I heat shock protein (AHRD V3.3 *** A0A2K3M3P7_TRIPR)
Les.401.1.S1_at	AI894824	no hits found		2.44592	not assigned.unknown	No hits found
Les.4011.2.S1_at	BG127863	glutamyl tRNA Reductase [Nicotiana tabacum]	8e-200	2.38899	tetrapyrrole synthesis.glu-tRNA reductase	Solyc04g076870.4.1	Glutamyl-tRNA reductase (AHRD V3.3 *** A6Q0F0_TOBAC)
Les.4011.3.S1_at	AI776856	no hits found		2.33374	tetrapyrrole synthesis.glu-tRNA reductase	Solyc04g076870.4.1	Glutamyl-tRNA reductase (AHRD V3.3 *** A6Q0F0_TOBAC)
Les.4022.1.S1_at	X94946.1	RecName: Full=Proteinase inhibitor type-2 CEVI57; AltName: Full=Proteinase inhibitor type II CEVI57; Flags: Precursor	2e-106	2.99743	protein.degradation.cysteine protease	Solyc03g020050.3.1	VIROID-INDUCIBLE PROTEINASE INHIBITOR II
Les.4062.1.S1_at	AW442471	no hits found		2.67154	not assigned.unknown	Solyc01g097570.2.1	Protein SUPPRESSOR OF K(+) TRANSPORT GROWTH DEFECT.1
Les.4077.1.S1_at	L77963.1	RecName: Full=Metallothionein-like protein type 2 A; AltName: Full=LeMT(A)	3e-23	3.17128	not assigned.unknown	Solyc04g058100.3.1	Metallothionein-like protein (AHRD V3.3 *** A8DUB1_SOLLC)
Les.4087.1.S1_at	BT014412.1	Auxin-responsive protein IAA1, putative [Ricinus communis]	9e-63	-3.05134	RNA.regulation of transcription.Aux/IAA family	Solyc03g120390.3.1	auxin-regulated IAA15
Les.413.1.S1_s_at	AF193439.1	glutathione S-transferase/peroxidase [Lycopersicon esculentum]	8e-127	2.49641	misc.glutathione S transferases	Solyc07g056430.3.1	Glutathione S-transferase (AHRD V3.3 *** Q9FQE8_SOYBN)
Les.4139.1.S1_at	AY192370.1	ethylene response factor 4 [Lycopersicon esculentum]	2e-81	2.42285	hormone metabolism.ethylene.signal transduction	Solyc05g052030.1.1	ethylene response factor 4
Les.4140.1.S1_at	AY192367.1	RecName: Full=Ethylene-responsive transcription factor 1; Short=LeERF1; AltName: Full=Ethylene-responsive element-binding factor 1; Short=EREBP-1; AltName: Full=ERF1-like protein	6e-112	2.81722	hormone metabolism.ethylene.signal transduction	Solyc03g093610.1.1	ethylene response factor A.2
Les.4217.1.S1_at	Z48736.1	RecName: Full=Cysteine proteinase 3; Flags: Precursor	1e-196	-2.23898	protein.degradation.cysteine protease	Solyc07g041920.4.1
Les.4233.1.S1_at	BM412148	universal stress protein (USP) family protein [Arabidopsis thaliana]	5e-29	-62.1753	hormone metabolism.ethylene.induced-regulated-responsive-activated	Solyc01g057000.3.1	Universal stress protein
Les.4233.2.A1_at	BG628148	universal stress protein (USP) family protein [Arabidopsis thaliana]	1e-06	-86.9833	not assigned.disagreeing hits	Solyc01g057000.3.1	Universal stress protein
Les.4255.2.S1_at	AI776950	no hits found		2.00878	not assigned.unknown	Solyc08g082400.1.1	Chlororespiratory reduction.1
Les.4271.1.S1_at	CN385790	RecName: Full=Phenylalanine ammonia-lyase; Short=PAL	2e-139	2.12586	secondary metabolism.phenylpropanoids.lignin biosynthesis.PAL	Solyc09g007900.4.1
Les.4271.2.S1_at	BF097750	RecName: Full=Phenylalanine ammonia-lyase; Short=PAL	6e-172	2.51099	secondary metabolism.phenylpropanoids.lignin biosynthesis.PAL	Solyc03g078270.2.1
Les.4277.1.A1_at	BG628255	S-adenosyl-methionine-sterol-C- methyltransferase [Nicotiana tabacum]	6e-88	3.46947	hormone metabolism.brassinosteroid.synthesis-degradation.sterols.SMT	Solyc01g111830.3.1	Methyltransferase (AHRD V3.3 *** O24154_TOBAC)
Les.4277.2.S1_at	AW623709	S-adenosyl-methionine-sterol-C- methyltransferase [Nicotiana tabacum]	7e-34	4.59046	hormone metabolism.brassinosteroid.synthesis-degradation.sterols.SMT	Solyc01g111830.3.1	Methyltransferase (AHRD V3.3 *** O24154_TOBAC)
Les.4277.3.S1_at	BG643121	S-adenosyl-methionine-sterol-C- methyltransferase [Nicotiana tabacum]	6e-29	4.05766	hormone metabolism.brassinosteroid.synthesis-degradation.sterols.SMT	Solyc01g111830.3.1	Methyltransferase (AHRD V3.3 *** O24154_TOBAC)
Les.4281.2.S1_at	BI926015	apyrase 2 [Pisum sativum]	6e-17	7.38511	nucleotide metabolism.degradation	Solyc02g081980.3.1	Apyrase (AHRD V3.3 *** A0A2G2XFE6_CAPBA)
Les.4287.1.S1_at	CB751564	DC1.2-like [Capsicum annuum]	1e-69	2.78023	misc.invertase/pectin methylesterase inhibitor family protein	Solyc03g083770.1.1	Plant invertase/pectin methylesterase inhibitor superfamily protein, putative (AHRD V3.3 *** A0A061G4U8_THECC)
Les.4291.1.S1_at	BI934076	no hits found		4.55428	misc.GDSL-motif lipase	Solyc02g071700.3.1	GDSL esterase/lipase (AHRD V3.3 *** A0A2G3A7C5_CAPAN)
Les.4299.1.S1_at	BG625870	RecName: Full=Polyphenol oxidase F, chloroplastic; Short=PPO; AltName: Full=Catechol oxidase; Flags: Precursor	4e-307	3.71794	misc.oxidases - copper, flavone etc.	Solyc08g074680.3.1	partialpolyphenol oxidase A
Les.4300.1.A1_at	BG628954	no hits found		3.77334	not assigned.unknown	Solyc08g067030.3.1	DUF642 domain-containing protein (AHRD V3.3 *** A0A1Q3BRG3_CEPFO)
Les.4300.2.S1_at	AW217635	conserved hypothetical protein [Ricinus communis]	2e-22	6.20004	not assigned.unknown	Solyc08g067030.3.1	DUF642 domain-containing protein (AHRD V3.3 *** A0A1Q3BRG3_CEPFO)
Les.4300.3.S1_at	BI932691	conserved hypothetical protein [Ricinus communis]	5e-68	6.03275	not assigned.unknown	Solyc08g067030.3.1	DUF642 domain-containing protein (AHRD V3.3 *** A0A1Q3BRG3_CEPFO)
Les.4304.1.S1_at	AJ560647.1	expansin12 [Solanum lycopersicum]	1e-96	9.79978	cell wall.modification	Solyc05g007830.3.1	expansin12
Les.4311.1.S1_at	AY269087.1	RecName: Full=DELLA protein GAI; AltName: Full=Gibberellic acid-insensitive mutant protein	0	2.10458	hormone metabolism.gibberelin.signal transduction	Solyc11g011260.1.1	GAI
Les.4312.2.S1_at	BG626083	metalloendopeptidase, putative [Ricinus communis]	2e-57	11.8213	misc.protease inhibitor/seed storage/lipid transfer protein (LTP) family protein	Solyc08g005960.2.1	Bifunctional inhibitor/lipid-transfer protein/seed storage 2S albumin superfamily protein (AHRD V3.3 *** A0A2U1PU47_ARTAN)
Les.4316.1.S1_at	AY261514.1	mitogen-activated protein kinase 3 [Lycopersicon esculentum]	2e-175	2.05327	signalling.MAP kinases	Solyc06g005170.3.1	mitogen-activated protein kinase 3
Les.4317.1.S1_at	AW625684	RecName: Full=Asparagine synthetase [glutamine-hydrolyzing]; AltName: Full=Glutamine-dependent asparagine synthetase	1e-242	-2.87718	amino acid metabolism.synthesis.aspartate family.asparagine	Solyc06g007180.3.1	asparagine synthetase 1
Les.4328.1.S1_at	AI898816	alternative oxidase 2 [Lycopersicon esculentum]	7e-96	-2.89845	mitochondrial electron transport / ATP synthesis.alternative oxidase	Solyc01g105220.3.1	alternative oxidase 2
Les.4333.1.S1_at	X56040.1	RecName: Full=Non-specific lipid-transfer protein 1; Short=LTP 1; Flags: Precursor	7e-51	-6.59153	lipid metabolism.lipid transfer proteins etc	Solyc10g075070.3.1	Non-specific lipid-transfer protein (AHRD V3.3 *** K4D1U9_SOLLC)
Les.4334.1.A1_at	BG626518	no hits found		2.15653	misc.myrosinases-lectin-jacalin	Solyc03g121300.2.1	jacalin-related lectin 19 (AHRD V3.3 *** A0A2G2XW42_CAPAN)
Les.4334.2.S1_at	BI928683	jacalin-domain protein [Plantago major]	2e-21	2.31098	misc.myrosinases-lectin-jacalin	Solyc03g121300.2.1	jacalin-related lectin 19 (AHRD V3.3 *** A0A2G2XW42_CAPAN)
Les.4334.3.A1_at	BG735063	no hits found		2.05017	misc.myrosinases-lectin-jacalin	Solyc03g121300.2.1	jacalin-related lectin 19 (AHRD V3.3 *** A0A2G2XW42_CAPAN)
Les.4346.1.S1_at	AF020390.2	beta-galactosidase [Lycopersicon esculentum]	0	-6.25392	misc.gluco-, galacto- and mannosidases	Solyc12g008840.2.1	beta-galactosidase 4
Les.435.1.S1_at	BG629612	RecName: Full=Acidic endochitinase; Flags: Precursor	4e-120	3.02284	stress.biotic	Solyc05g050130.4.1
Les.4356.3.S1_at	BE432137	pyruvate orthophosphate dikinase [Echinochloa frumentacea]	5e-23	-2.43853	gluconeogenese/ glyoxylate cycle.pyruvate dikinase	Solyc01g080460.3.1	Pyruvate, phosphate dikinase (AHRD V3.3 *** A0A0M8KRU1_NICAT)
Les.4359.1.S1_at	BE462878	chlorophyll a/b-binding protein PS II-Type I [Solanum tuberosum]	2e-21	3.33515	PS.lightreaction.photosystem II.LHC-II	Solyc08g067330.1.1	Chlorophyll a-b binding protein, chloroplastic (AHRD V3.3 *-* A0A2G2W7Q4_CAPBA)
Les.4359.2.A1_at	BG630798	no hits found		2.20174	PS.lightreaction.photosystem II.LHC-II	Solyc08g067330.1.1	Chlorophyll a-b binding protein, chloroplastic (AHRD V3.3 *-* A0A2G2W7Q4_CAPBA)
Les.4360.1.S1_at	BT014163.1	zinc finger (C3HC4-type RING finger) family protein [Arabidopsis thaliana]	2e-143	-3.72521	protein.degradation.ubiquitin.E3.RING	Solyc08g067960.3.1	CHY-type/CTCHY-type/RING-type Zinc finger protein (AHRD V3.3 *** A0A2U1Q2D4_ARTAN)
Les.4379.2.S1_at	AI782318	Joka20 [Nicotiana plumbaginifolia]	1e-31	2.75919	protein.synthesis.ribosomal protein.prokaryotic.chloroplast.50S subunit.L12	Solyc02g086730.3.1	Ribosomal protein L7/L12 (AHRD V3.3 *** A0A200R2P7_9MAGN)
Les.438.1.S1_at	AF011556.1	jasmonic acid 1 [Lycopersicon esculentum]	9e-122	3.03291	misc.cytochrome P450	Solyc05g007180.3.1	jasmonic acid 1
Les.4386.1.S1_at	BM412198	SRE1a [Solanum tuberosum]	9e-14	-3.03226	DNA.synthesis/chromatin structure.histone	No hits found
Les.4386.2.S1_at	AW038183	no hits found		-2.75972	not assigned.unknown	No hits found
Les.441.1.S1_s_at	X94944.1	lipid desaturase-like protein [Solanum lycopersicum]	6e-203	2.81794	lipid metabolism.FA desaturation.omega 6 desaturase	Solyc12g045037.1.1	Omega-6 fatty acid desaturase (AHRD V3.3 *** Q461Q1_HEVBR)
Les.4418.1.A1_s_at	BG626092	RecName: Full=Abscisic stress-ripening protein 1	1e-14	-2.62603	secondary metabolism.isoprenoids.carotenoids.phytoene synthase	Solyc04g071610.4.1
Les.4428.1.S1_at	AW443158	carbonic anhydrase [Solanum lycopersicum]	1e-40	2.95227	TCA / org. transformation.carbonic anhydrases	Solyc02g086820.3.1	chloroplast carbonic anhydrase
Les.4438.1.A1_s_at	BG628139	no hits found		-2.10428	secondary metabolism.isoprenoids.carotenoids.phytoene synthase	Solyc04g071610.4.1
Les.4439.1.S1_at	CN384493	PREDICTED: similar to histone protein Hist2h3c1 [Monodelphis domestica]	5e-54	3.90181	DNA.synthesis/chromatin structure.histone	Solyc01g080600.4.1
Les.4442.1.S1_s_at	BG626302	RecName: Full=Histone H2B.1; AltName: Full=LeH2B-1	1e-41	2.43913	DNA.synthesis/chromatin structure.histone	Solyc06g074780.1.1	Histone H2B (AHRD V3.3 *** A0A2G2ZDH6_CAPAN)
Les.4444.1.S1_s_at	BI207010	CycD3;3 [Solanum lycopersicum]	3e-47	2.7246	cell.cycle	Solyc04g078470.3.1	D-type cyclin-3
Les.4452.1.S1_at	AY348872.1	putative anthocyanin permease [Solanum lycopersicum]	6e-285	2.49516	transport.misc	Solyc03g025190.4.1	anthocyanin permease
Les.4483.1.S1_at	AY498713.1	NAC domain protein [Lycopersicon esculentum]	1e-161	2.08179	development.unspecified	Solyc04g009440.3.1	NAC domain protein AY498713
Les.4493.3.S1_at	CN385077	lipid binding protein, putative [Ricinus communis]	5e-40	-3.09044	misc.protease inhibitor/seed storage/lipid transfer protein (LTP) family protein	Solyc05g041140.4.1
Les.4499.1.S1_at	CK468684	PREDICTED: similar to SAB [Vitis vinifera]	2e-15	-2.21028	development.unspecified	Solyc04g076540.4.1	HYPERSENSITIVE TO PI STARVATION 4 (AHRD V3.3 *** F4I9T6_ARATH)
Les.45.1.S1_at	X70787.1	osmotin-like protein [Solanum phureja]	4e-152	4.88417	stress.biotic	Solyc08g080620.1.1	PR-5x
Les.4520.1.S1_at	BT013422.1	Protein COBRA precursor, putative [Ricinus communis]	3e-222	2.2365	cell wall.cellulose synthesis	Solyc02g065765.1.1	COBRA-like protein (AHRD V3.3 *** K4B708_SOLLC)
Les.4524.1.S1_at	AY530758.1	AREB-like protein [Lycopersicon esculentum]	4e-204	-4.19134	hormone metabolism.abscisic acid.signal transduction	Solyc04g078840.3.1	AREB
Les.4529.1.S1_at	AY497478.1	xyloglucan endotransglucosylase-hydrolase XTH7 [Lycopersicon esculentum]	2e-177	4.91199	cell wall.modification	Solyc02g091920.3.1	xyloglucan endotransglucosylase-hydrolase 7
Les.4541.1.S1_at	BT014264.1	protein-tyrosine phosphatase 1, plants, putative [Ricinus communis]	1e-124	-2.13079	protein.degradation.ubiquitin.ubiquitin	Solyc11g016990.3.1	Protein-tyrosine-phosphatase PT.1
Les.4549.1.S1_at	BT013085.1	endo-1,4-beta-glucanase, putative [Ricinus communis]	5e-113	3.31838	misc.gluco-, galacto- and mannosidases	Solyc07g049300.3.1	Endoglucanase (AHRD V3.3 *** A0A2G2WCY0_CAPBA)
Les.4554.1.S1_at	BT013455.1	hydroxyproline-rich glycoprotein family protein, putative, expressed [Oryza sativa (japonica cultivar-group)]	1e-91	-2.99785	not assigned.no ontology.hydroxyproline rich proteins	Solyc02g066940.4.1
Les.4562.1.S1_at	BT013742.1	pyruvate kinase, putative [Ricinus communis]	2e-282	-2.57628	glycolysis.PK	Solyc03g007810.3.1	Pyruvate kinase (AHRD V3.3 *** A0A2G3CWU0_CAPCH)
Les.4571.1.S1_at	BT012873.1	Vacuolar protein sorting protein, putative [Ricinus communis]	0	-2.07048	not assigned.no ontology	Solyc02g094090.4.1
Les.4580.1.S1_at	BT013843.1	SUF4 (suppressor of FRIGIDA4); DNA binding / protein heterodimerization/ protein homodimerization/ transcription factor [Arabidopsis thaliana]	2e-59	-2.58342	RNA.regulation of transcription.C2H2 zinc finger family	Solyc02g081620.3.1	Zinc finger (C2H2 type) family protein (AHRD V3.3 *** A0A1P8ASM0_ARATH)
Les.4591.1.S1_at	BT014577.1	P5CDH1 [Actinidia chinensis]	9e-270	-3.05567	amino acid metabolism.degradation.glutamate family.proline	Solyc06g071000.3.1	Aldehyde dehydrogenase (AHRD V3.3 *** A8J5Z8_CHLRE)
Les.4603.1.S1_at	BT014525.1	RecName: Full=Histone H3.2	2e-41	4.94025	DNA.synthesis/chromatin structure.histone	Solyc10g008910.1.1	Histone H3 (AHRD V3.3 *** B3TM40_ELAGV)
Les.4607.1.S1_at	BT013025.1	auxin efflux carrier family protein [Arabidopsis thaliana]	7e-73	-2.44132	transport.misc	Solyc10g074790.2.1	Auxin efflux carrier family protein (AHRD V3.3 *** A0A2K3N023_TRIPR)
Les.4618.1.S1_at	BT012925.1	monoxygenase, putative [Ricinus communis]	3e-99	2.0344	misc.oxidases - copper, flavone etc.	Solyc04g025650.3.1	FAD/NAD(P)-binding oxidoreductase family protein (AHRD V3.3 *** A0A2U1LBG7_ARTAN)
Les.4625.1.S1_at	BT013972.1	electron transport oxidoreductase, putative [Ricinus communis]	4e-124	-2.76943	mitochondrial electron transport / ATP synthesis.electron transfer flavoprotein	Solyc12g005200.3.1	Electron transfer flavoprotein subunit alpha, mitochondrial (AHRD V3.3 *** A0A2G2ZY23_CAPAN)
Les.4638.1.S1_at	BT013448.1	binding / protein binding / zinc ion binding [Arabidopsis thaliana]	9e-153	-3.02051	not assigned.unknown	Solyc05g044610.3.1	vacuolar protein sorting-associated protein 8 homolog (AHRD V3.3 *** A0A2I4ETR7_9ROSI)
Les.4644.1.S1_at	BT012746.1	protein transporter [Arabidopsis thaliana]	6e-165	-2.33861	cell.vesicle transport	Solyc11g071270.2.1	target of Myb protein 1-like (AHRD V3.3 *** A0A2I4DXB2_9ROSI)
Les.4648.1.S1_at	BT012804.1	RecName: Full=Chaperonin CPN60-2, mitochondrial; AltName: Full=HSP60-2; Flags: Precursor	6e-250	-2.12211	protein.folding	Solyc05g053470.3.1	60 kDa chaperonin (AHRD V3.3 *** Q8H903_ORYSJ)
Les.4652.1.S1_at	BT014070.1	catalytic, putative [Ricinus communis]	3e-133	-2.2986	not assigned.no ontology	Solyc11g067260.3.1	Alpha/beta-Hydrolases superfamily protein (AHRD V3.3 *** A0A2U1LHG4_ARTAN)
Les.4656.1.S1_at	BT012817.1	BAC19.10 [Lycopersicon esculentum]	2e-281	-2.01408	RNA.transcription	Solyc02g085560.3.1	DNA-directed RNA polymerase III subunit Rpc5 (AHRD V3.3 *** A0A200Q253_9MAGN)
Les.4667.1.S1_at	BT013935.1	catalytic, putative [Ricinus communis]	2e-36	-2.15707	not assigned.no ontology	Solyc06g074330.3.1	Alpha/beta-Hydrolases superfamily protein (AHRD V3.3 *** F4J341_ARATH)
Les.4686.1.S1_at	BT012825.1	Thioredoxin, putative [Ricinus communis]	6e-60	-2.3578	redox.thioredoxin	Solyc12g019740.2.1	Thioredoxin-like 1-1, chloroplastic (AHRD V3.3 *** A0A1U8F9B4_CAPAN)
Les.4693.1.S1_at	M69247.1	RecName: Full=Pathogenesis-related leaf protein 4; Short=P4; Flags: Precursor	4e-93	2.45448	stress.biotic	Solyc09g007010.1.1	Pathogenesis-related protein.1
Les.470.1.S1_at	BG134628	predicted protein [Populus trichocarpa]	8e-12	-2.85172	not assigned.unknown	Solyc07g066040.1.1	RNA polymerase II elongation factor (AHRD V3.3 *** AT5G56120.1)
Les.4705.1.S1_at	BT014113.1	phosphosulfolactate synthase-related protein [Lycopersicon esculentum]	1e-160	-9.25885	stress.abiotic.heat	Solyc02g079930.3.1	phosphosulfolactate synthase
Les.4706.1.S1_at	BT013695.1	arginine/serine-rich splicing factor, putative [Ricinus communis]	7e-64	-3.79167	RNA.processing.splicing	Solyc01g099800.4.1	Unknown protein
Les.4707.1.S1_at	BT012714.1	Pectate lyase [Prunus mume]	1e-196	10.7099	cell wall.degradation.pectate lyases and polygalacturonases	Solyc03g111690.4.1	Pectate lyase (AHRD V3.3 *** A0A2G2ZW27_CAPAN)
Les.471.1.S1_at	AJ270956.1	subtilisin-like protein [Solanum lycopersicum var. cerasiforme]	6e-59	-2.15315	protein.degradation.subtilases	Solyc02g068280.4.1	subtilisin-like protein
Les.4710.1.S1_at	BT014526.1	phosphoethanolamine N-methyltransferase [Lycopersicon esculentum]	4e-255	14.7422	lipid metabolism.Phospholipid synthesis	Solyc12g040790.2.1	Phosphoethanolamine N-methyltransferase (AHRD V3.3 *** A0A2G3A318_CAPAN)
Les.4718.1.S1_at	BT013487.1	ctp synthase, putative [Ricinus communis]	3e-266	-3.06183	nucleotide metabolism.synthesis.pyrimidine.CTP synthetase	Solyc01g056850.3.1	CTP synthase (AHRD V3.3 *** A0A2G2XFG8_CAPBA)
Les.4724.1.S1_at	BT013354.1	glutamine cyclotransferase precursor-like [Solanum tuberosum]	2e-153	2.29492	misc.misc2	Solyc03g007920.4.1	Glutaminyl-peptide cyclotransferase (AHRD V3.3 *** A0A1U8FZB4_CAPAN)
Les.4727.1.S1_at	AI776392	nucleoredoxin, putative [Ricinus communis]	9e-206	2.09011	not assigned.no ontology	Solyc05g005460.3.1	nucleoredoxin
Les.4749.1.S1_at	BT013546.1	rac GTPase activating protein 2 [Lotus japonicus]	6e-120	4.0925	signalling.G-proteins	Solyc01g096360.3.1	Rho GTPase-activating protein 3 (AHRD V3.3 *** A0A2G2YYE8_CAPAN)
Les.4754.1.S1_at	BT012935.1	pectin acetylesterase, putative [Ricinus communis]	5e-80	-3.3194	cell wall.pectin*esterases.acetyl esterase	Solyc03g025600.3.1	Pectin acetylesterase (AHRD V3.3 *** K4BF33_SOLLC)
Les.4763.1.S1_at	BT013929.1	POLH (Y-FAMILT DNA POLYMERASE H); DNA-directed DNA polymerase [Arabidopsis thaliana]	4e-194	-2.18123	RNA.transcription	Solyc01g034150.4.1
Les.4776.1.S1_at	BT013602.1	transcription factor, putative [Ricinus communis]	2e-162	-2.05407	RNA.regulation of transcription.Polycomb Group (PcG)	Solyc02g032300.3.1	Enhancer of polycomb-like protein (AHRD V3.3 *** A0A2G3D2K3_CAPCH)
Les.4781.1.S1_at	BT014082.1	unknown protein [Vitis vinifera]	5e-43	-2.785	not assigned.unknown	Solyc11g011760.3.1	voltage-dependent L-type calcium channel subunit (AHRD V3.3 *** AT5G16550.1)
Les.479.1.S1_at	AY509122.1	arachidonic acid-induced DEA1 [Lycopersicon esculentum]	6e-23	26.6197	misc.protease inhibitor/seed storage/lipid transfer protein (LTP) family protein	Solyc08g078900.1.1	Bifunctional inhibitor/lipid-transfer protein/seed storage 2S albumin superfamily protein (AHRD V3.3 *** A0A2U1PU47_ARTAN)
Les.4806.1.S1_at	BT013432.1	conserved hypothetical protein [Ricinus communis]	3e-83	-2.04703	not assigned.unknown	Solyc03g111330.4.1
Les.4808.1.S1_at	BT014314.1	serine-threonine protein kinase, plant-type, putative [Ricinus communis]	1e-140	3.4391	cell wall.cell wall proteins.LRR	Solyc05g026240.3.1	Leucine-rich repeat receptor-like protein kinase family (AHRD V3.3 *** A0A0K9Q1P6_ZOSMR)
Les.4819.1.S1_at	BT013586.1	RecName: Full=Heat shock cognate 70 kDa protein 1	2e-197	-4.80406	stress.abiotic.heat	Solyc11g066060.3.1
Les.4829.1.S1_at	BT012691.1	2-oxoglutarate-dependent dioxygenase [Solanum lycopersicum]	2e-213	3.37234	hormone metabolism.ethylene.synthesis-degradation	Solyc12g006380.2.1	2-oxoglutarate-dependent dioxygenase
Les.4835.1.S1_at	BT012722.1	phosphoethanolamine N-methyltransferase [Lycopersicon esculentum]	4e-234	2.20434	not assigned.unknown	Solyc06g068950.4.1	Phosphoethanolamine N-methyltransferase (AHRD V3.3 *** A0A2G2WLK0_CAPBA)
Les.4843.1.S1_at	BT012744.1	unnamed protein product [Vitis vinifera]	2e-156	-2.35069	not assigned.unknown	Solyc01g079310.3.1	Heme binding protein (AHRD V3.3 *** Q9LZQ3_ARATH)
Les.4846.1.S1_at	BT012748.1	RNA binding protein, putative [Ricinus communis]	4e-100	-2.1669	protein.targeting.nucleus	Solyc06g007780.3.1	Nuclear transport factor 2 (NTF2) family protein with RNA binding (RRM-RBD-RNP motifs) domain-containing protein (AHRD V3.3 *** F4J8X6_ARATH)
Les.4855.1.S1_at	BT012770.1	hypersensitive-induced reaction protein [Capsicum annuum]	2e-147	2.39015	not assigned.no ontology	Solyc03g113220.3.1	Hypersensitive-induced response protein (AHRD V3.3 *** A6YGE4_CARPA)
Les.4880.1.S1_at	BT012820.1	elicitor-inducible cytochrome P450 [Nicotiana tabacum]	6e-254	4.31629	misc.cytochrome P450	Solyc03g122360.3.1	Cytochrome P450 (AHRD V3.3 *** Q43795_TOBAC)
Les.4890.1.S1_at	BM410663	RecName: Full=Soluble starch synthase 1, chloroplastic/amyloplastic; AltName: Full=Soluble starch synthase I; Short=SS I; Flags: Precursor	0	-2.03171	major CHO metabolism.synthesis.starch.starch synthase	Solyc03g083090.4.1	Starch synthase, chloroplastic/amyloplastic (AHRD V3.3 *** K4BI85_SOLLC)
Les.4896.1.S1_at	BT012857.1	allergen-like protein BRSn20 [Sambucus nigra]	1e-33	2.30212	stress.abiotic.unspecified	Solyc05g051870.3.1	Pollen Ole e.1
Les.4900.1.S1_at	AY568723.1	alpha/beta fold family protein [Lycopersicon esculentum]	2e-97	2.23239	transport.sugars	Solyc02g085180.5.1.1
Les.4924.1.S1_at	BT012913.1	oligopeptide transporter, putative [Ricinus communis]	1e-258	2.86997	transport.peptides and oligopeptides	Solyc09g090470.3.1	Protein NRT1/ PTR FAMILY 5.2 (AHRD V3.3 *** A0A2G3CS67_CAPCH)
Les.4925.1.S1_at	BT012917.1	developmentally-regulated GTP-binding protein 2 [Zea mays]	4e-203	-2.31471	signalling.G-proteins	Solyc03g121980.3.1	uncharacterized protein
Les.4929.1.S1_at	BT012922.1	homeobox protein, putative [Ricinus communis]	6e-64	-2.99104	RNA.regulation of transcription.HB,Homeobox transcription factor family	Solyc02g087840.3.1	Leucine zipper, homeobox-associated, Homeodomain-like protein (AHRD V3.3 *** A0A2U1PPL6_ARTAN)
Les.4934.1.S1_at	BT012932.1	methyltransferase [Arabidopsis thaliana]	1e-102	-2.10249	not assigned.unknown	Solyc03g111620.1.1	S-adenosyl-L-methionine-dependent methyltransferases superfamily protein (AHRD V3.3 *** A0A2U1MVU3_ARTAN)
Les.4938.1.S1_at	BT012940.1	unknown [Populus trichocarpa]	1e-45	3.72924	not assigned.unknown	Solyc12g005700.2.1	DUF1218 domain-containing protein (AHRD V3.3 *** A0A1Q3CI94_CEPFO)
Les.4944.1.S1_at	BT012955.1	epoxide hydrolase	8e-128	-2.13458	misc.misc2	Solyc12g099430.2.1	Alpha/beta-Hydrolases superfamily protein (AHRD V3.3 *** A0A2U1MWY4_ARTAN)
Les.4953.1.S1_at	BT012976.1	tonoplast intrinsic protein 1;2 [Mimosa pudica]	4e-122	3.10612	transport.Major Intrinsic Proteins.TIP	Solyc06g075650.3.1	tonoplast intrinsic protein 1.2
Les.4955.1.S1_at	BG630313	Calcyclin-binding protein, putative [Ricinus communis]	3e-82	-2.04258	not assigned.no ontology	Solyc08g016670.3.1	calcyclin-binding protein-like (AHRD V3.3 *** A0A2I4DRI6_9ROSI)
Les.4962.1.S1_at	BI204454	TET2 (TETRASPANIN2) [Arabidopsis thaliana]	3e-100	2.13354	development.unspecified	Solyc03g059390.3.1	Tetraspanin-2 (AHRD V3.3 *** A0A2G3CFQ3_CAPCH)
Les.4964.1.S1_at	BT013010.1	hypothetical protein isoform 1 [Vitis vinifera]	7e-121	-2.196	not assigned.unknown	Solyc04g055160.3.1	DNA oxidative demethylase / Alkylated DNA repair protein
Les.4968.1.S1_s_at	BT013022.1	ETAG-A3 [Solanum lycopersicum]	5e-136	-2.8104	cell wall.modification	Solyc04g008210.2.1	ETAG-A3
Les.4990.1.S1_at	BT013058.1	erg28 like protein [Zea mays]	5e-22	2.7615	not assigned.no ontology	Solyc04g077150.3.1	Ergosterol biosynthetic protein 28 (AHRD V3.3 *** A0A1U8GD02_CAPAN)
Les.4992.1.S1_at	BT013060.1	fasciclin-like arabinogalactan protein 14 [Gossypium hirsutum]	2e-117	2.56646	not assigned.no ontology	Solyc10g081720.2.1	Fasciclin-like arabinogalactan protein 17 (AHRD V3.3 *** A0A2G3AVK5_CAPCH)
Les.5.1.S1_a_at	AF230371.1	allene oxide synthase [Lycopersicon esculentum]	3e-281	2.26619	hormone metabolism.jasmonate.synthesis-degradation.allene oxidase synthase	Solyc11g069800.1.1	Allene oxide synthase, chloroplastic (AHRD V3.3 *** A0A2G2YI94_CAPAN)
Les.5012.1.S1_at	BT013103.1	Acid phosphatase 1 precursor, putative [Ricinus communis]	7e-87	2.51402	development.storage proteins	Solyc08g066530.4.1	acid phosphatase 1-like (AHRD V3.3 *** A0A1U7Y8Z9_NICSY)
Les.5024.1.S1_at	BT013126.1	MADS-box transcription factor FBP29 [Petunia x hybrida]	3e-94	-2.47997	RNA.regulation of transcription.MADS box transcription factor family	Solyc02g089210.4.1	MADS box transcription factor (AHRD V3.3 *** Q689E7_GENTR)
Les.5039.1.S1_at	BT013157.1	cell division cycle, putative [Ricinus communis]	2e-181	-3.44081	not assigned.no ontology	Solyc08g005420.3.1	cell division cycle 20.2, cofactor of APC complex-like (AHRD V3.3 *** A0A2I4FBA0_9ROSI)
Les.5072.1.S1_at	AW944904	conserved hypothetical protein [Ricinus communis]	1e-47	-2.59047	not assigned.unknown	Solyc02g068270.4.1	transmembrane protein (AHRD V3.3 *** AT3G51510.1)
Les.5075.1.S1_at	BT013228.1	ccaat-binding transcription factor subunit A, putative [Ricinus communis]	2e-57	2.93451	RNA.regulation of transcription.CCAAT box binding factor family, HAP3	Solyc07g065500.2.1	Nuclear transcription factor Y subunit B-3 (AHRD V3.3 *** A0A2G2WFH7_CAPBA)
Les.5091.1.S1_at	BT013255.1	myb-related transcription factor LBM1 [Nicotiana tabacum]	2e-119	3.07217	RNA.regulation of transcription.MYB domain transcription factor family	Solyc09g090130.3.1	R2R3MYB transcription factor 15
Les.51.1.S1_at	X79337.1	RecName: Full=Extracellular ribonuclease LE; Short=RNase LE; Flags: Precursor	2e-130	2.81225	RNA.processing.ribonucleases	Solyc05g007950.4.1
Les.5104.1.S1_at	BT013286.1	arginase 1 [Lycopersicon esculentum]	1e-187	-2.75571	amino acid metabolism.degradation.glutamate family.arginine	Solyc01g091170.3.1	ARGINASE 2
Les.5112.1.S1_at	BT013300.1	Silicon transporter, putative [Ricinus communis]	3e-104	2.04302	transport.Major Intrinsic Proteins.PIP	Solyc03g013340.3.1	NOD26-like intrinsic protein 2.1
Les.5114.1.S1_at	BT013305.1	TCP-domain protein [Antirrhinum majus subsp. majus]	5e-87	2.30741	RNA.regulation of transcription.TCP transcription factor family	Solyc06g070900.3.1	TCP transcription factor 17
Les.5129.1.S1_at	BT013341.1	TAF-2 [Nicotiana tabacum]	4e-175	-3.55271	RNA.regulation of transcription.bZIP transcription factor family	Solyc01g095460.3.1	Common plant regulatory factor.1
Les.513.1.S1_at	BG626001	subtilisin-like protease [Solanum lycopersicum]	5e-278	2.626	protein.degradation.subtilases	Solyc10g084320.3.1	Subtilisin-like protease (AHRD V3.3 *** O82777_SOLLC)
Les.5138.1.S1_at	BT013365.1	Auxin-induced in root cultures protein 12 precursor, putative [Ricinus communis]	5e-55	4.64117	hormone metabolism.auxin.induced-regulated-responsive-activated	Solyc09g056390.1.1	Unknown protein
Les.5146.1.S1_at	BT013382.1	Auxin-induced protein 6B, putative [Ricinus communis]	6e-40	3.89835	hormone metabolism.auxin.induced-regulated-responsive-activated	Solyc01g110555.1.1	Auxin responsive SAUR protein (AHRD V3.3 *** A0A2U1P3N8_ARTAN)
Les.5161.1.S1_at	BT013412.1	P70 protein [Nicotiana tabacum]	1e-261	3.93368	cell.organisation	Solyc09g007360.3.1	Interactor of constitutive active ROPs (AHRD V3.3 *** A0A2K3PRJ7_TRIPR)
Les.5168.1.S1_at	BT013421.1	Putative vicilin, identical [Solanum demissum]	1e-175	-3.07984	development.storage proteins	Solyc11g072380.2.1	Cupin.1
Les.5171.1.S1_at	BT013433.1	bHLH transcriptional factor [Malus x domestica]	2e-119	5.30975	RNA.regulation of transcription.bHLH,Basic Helix-Loop-Helix family	Solyc06g068870.3.1	bHLH transcription factor 087
Les.5174.1.S1_at	BT013439.1	AMP dependent CoA ligase, putative [Ricinus communis]	1e-120	-2.41926	secondary metabolism.phenylpropanoids.lignin biosynthesis.4CL	Solyc11g069050.2.1	4-coumarate--CoA ligase-like 7 (AHRD V3.3 *** A0A1U8ELY2_CAPAN)
Les.5186.1.S1_at	BT013467.1	poly(A) polymerase, putative [Ricinus communis]	8e-162	-5.25207	RNA.processing	Solyc01g058260.4.1	Nuclear poly(A) polymerase 3 (AHRD V3.3 *** A0A2G3B5G8_CAPCH)
Les.5198.1.S1_at	BT013491.1	conserved hypothetical protein [Ricinus communis]	1e-08	2.21813	not assigned.unknown	Solyc02g076680.3.1	DUF688 domain-containing protein (AHRD V3.3 *** A0A1Q3BIV2_CEPFO)
Les.5205.1.S1_at	BT013501.1	receptor-like protein kinase [Nicotiana tabacum]	4e-280	2.09193	signalling.receptor kinases.leucine rich repeat XI	Solyc06g071810.1.1	Receptor-like protein kinase (AHRD V3.3 *** Q8LP72_TOBAC)
Les.5206.1.S1_at	BT013502.1	thiF family protein [Arabidopsis thaliana]	3e-179	-2.07378	not assigned.no ontology	Solyc05g051230.4.1	tRNA threonylcarbamoyladenosine dehydratase (AHRD V3.3 *** A0A2I4EB61_9ROSI)
Les.5207.1.S1_at	BT013503.1	chaperonin-60kD, ch60, putative [Ricinus communis]	5e-282	-2.28462	protein.folding	Solyc09g091180.3.1	60 kDa chaperonin (AHRD V3.3 *** Q8H903_ORYSJ)
Les.5221.1.S1_at	BT013523.1	putative chlorophyllase [Nicotiana tabacum]	3e-149	-2.27413	tetrapyrrole synthesis.unspecified	Solyc06g053980.3.1	Chlorophyllase 2 (AHRD V3.3 *** A0A2U1KJW6_ARTAN)
Les.5223.1.S1_at	BT013527.1	predicted protein [Populus trichocarpa]	5e-173	-2.09534	not assigned.unknown	Solyc08g041710.3.1	envelope glycoprotein B (AHRD V3.3 *** AT1G80540.1)
Les.5227.1.S1_at	BT013531.1	PREDICTED: hypothetical protein [Vitis vinifera]	2e-88	-2.04228	PS.calvin cyle.rubisco small subunit	Solyc11g070020.3.1	rhomboid family protein (AHRD V3.3 *** AT5G11810.1)
Les.5229.1.S1_at	BT013533.1	tolB protein-related [Arabidopsis thaliana]	2e-238	2.2531	not assigned.no ontology	Solyc06g008620.1.1	TolB protein-related protein (AHRD V3.3 *** A0A2U1LVX5_ARTAN)
Les.5244.1.S1_at	BT013559.1	zinc finger protein, putative [Ricinus communis]	3e-226	2.65932	RNA.regulation of transcription.unclassified	Solyc05g012790.4.1	S-acyltransferase (AHRD V3.3 *** A0A2G2VL69_CAPBA)
Les.5274.1.S1_at	BT013623.1	calcium lipid binding protein, putative [Ricinus communis]	3e-237	-2.60587	not assigned.no ontology.C2 domain-containing protein	Solyc07g007680.4.1	Calcium-dependent lipid-binding (CaLB domain) family protein (AHRD V3.3 *** A0A2U1MY23_ARTAN)
Les.5282.1.S1_at	BT013633.1	nitrate transporter, putative [Ricinus communis]	3e-159	-3.58938	transport.peptides and oligopeptides	Solyc12g095810.2.1	Protein NRT1/ PTR FAMILY 1.1
Les.5312.1.S1_at	BT013697.1	JAR1-like protein [Nicotiana attenuata]	5e-294	2.36811	hormone metabolism.auxin.induced-regulated-responsive-activated	Solyc00g500284.1.1	Auxin-responsive GH3 family protein (AHRD V3.3 *-* A0A2U1NZC8_ARTAN)
Les.5325.1.S1_at	BT013715.1	PREDICTED: similar to FHY3 (FAR-RED ELONGATED HYPOCOTYLS 3); transcription factor [Vitis vinifera]	0	-2.01677	signalling.light	Solyc07g043270.3.1	Protein FAR-RED ELONGATED HYPOCOTYL 3 (AHRD V3.3 *** A0A2G2Z0V7_CAPAN)
Les.5327.1.S1_at	BT013719.1	ATP binding protein, putative [Ricinus communis]	1e-197	2.05075	signalling.receptor kinases.leucine rich repeat III	Solyc11g011020.2.1	Ovary receptor kinase .1
Les.5342.1.S1_at	BT013739.1	binding / catalytic/ coenzyme binding [Arabidopsis thaliana]	1e-113	-2.98366	not assigned.unknown	Solyc08g006510.3.1	Rossmann-fold NAD(P)-binding domain-containing protein (AHRD V3.3 *** G5DW32_SILLA)
Les.5361.1.S1_at	BT013770.1	Myosin heavy chain, clone, putative [Ricinus communis]	2e-225	2.85074	cell.organisation	Solyc04g008040.4.1	Microtubule-associated protein 70 (AHRD V3.3 *** A0A200QNX4_9MAGN)
Les.5364.1.A1_at	AI773157	nucleic acid binding protein, putative [Ricinus communis]	3e-236	2.07125	RNA.regulation of transcription.C3H zinc finger family	Solyc10g080260.3.1
Les.5377.1.S1_at	BT013803.1	3-beta-hydroxysteroid dehydrogenase [Arabidopsis thaliana]	4e-172	2.20415	lipid metabolism.'exotics' (steroids, squalene etc).3-beta hydroxysteroid dehydrogenase/isomerase	Solyc02g081730.3.1	3beta-hydroxysteroid-dehydrogenase/decarboxylase isoform.1
Les.5395.1.S1_at	BT013835.1	unnamed protein product [Vitis vinifera]	1e-201	-2.15391	not assigned.unknown	Solyc03g019950.3.1	Endosomal targeting BRO1-like domain-containing protein (AHRD V3.3 *** A0A2U1N0L7_ARTAN)
Les.5410.1.S1_at	BT013860.1	Pectinacetylesterase [Medicago truncatula]	2e-169	-3.43184	cell wall.pectin*esterases.acetyl esterase	Solyc10g038130.3.1	Pectin acetylesterase (AHRD V3.3 *** K4CZD6_SOLLC)
Les.5412.1.S1_at	BT013862.1	zinc finger protein, putative [Ricinus communis]	7e-165	-2.08098	RNA.regulation of transcription.unclassified	Solyc06g072610.3.1	S-acyltransferase (AHRD V3.3 *** A0A2G3CA91_CAPCH)
Les.5425.1.A1_at	BT013887.1	GTP-binding family protein [Arabidopsis thaliana]	7e-139	-2.27828	signalling.G-proteins	Solyc10g080070.3.1
Les.5491.1.S1_at	BT014014.1	tetratricopeptide repeat (TPR)-containing protein [Arabidopsis thaliana]	4e-139	-2.16519	protein.postranslational modification	Solyc09g064380.3.1	Tetratricopeptide repeat (TPR)-like superfamily protein (AHRD V3.3 *** F4I456_ARATH)
Les.5498.1.S1_at	BT014027.1	carbonyl reductase, putative [Ricinus communis]	2e-111	-2.14089	misc.short chain dehydrogenase/reductase (SDR)	Solyc12g042370.3.1	NAD(P)-binding Rossmann-fold superfamily protein (AHRD V3.3 *** A0A2U1MGW3_ARTAN)
Les.5499.1.S1_at	BT014028.1	nucleoredoxin, putative [Ricinus communis]	4e-113	-3.60656	not assigned.no ontology	Solyc04g081900.4.1	Thioredoxin_8 domain-containing protein (AHRD V3.3 *** A0A1Q3C5I0_CEPFO)
Les.5515.1.S1_at	BT014060.1	unnamed protein product [Vitis vinifera]	1e-83	2.01254	not assigned.unknown	Solyc04g050920.3.1	DNA-directed RNA polymerase subunit alpha (AHRD V3.3 *** AT3G54310.1)
Les.5516.1.S1_at	BT014063.1	PREDICTED: hypothetical protein isoform 1 [Vitis vinifera]	2e-208	3.208	not assigned.unknown	Solyc04g077140.3.1	DUF1005 domain-containing protein (AHRD V3.3 *** A0A1Q3BZI1_CEPFO)
Les.5530.1.S1_at	BT014086.1	metal ion binding protein, putative [Ricinus communis]	8e-45	3.51978	not assigned.disagreeing hits	Solyc10g086280.2.1	heavy metal-associated isoprenylated plant protein 3-like (AHRD V3.3 *** A0A1S4A3L2_TOBAC)
Les.5535.1.S1_at	BT014096.1	uridylate kinase [Elaeis guineensis]	2e-73	-2.03706	nucleotide metabolism.phosphotransfer and pyrophosphatases.adenylate kinase	Solyc08g077300.3.1	UMP-CMP kinase (AHRD V3.3 *** A0A2G3AFB8_CAPAN),Pfam:PF00406
Les.5540.1.S1_at	BT014107.1	putative glyoxysomal fatty acid beta-oxidation multifunctional protein [Capsicum chinense]	0	-2.02321	lipid metabolism.lipid degradation.beta-oxidation.mutifunctional	Solyc12g099440.3.1	Glyoxysomal fatty acid beta-oxidation multifunctional protein MFP-a (AHRD V3.3 *** A0A2G2VJQ0_CAPBA)
Les.5559.1.S1_at	BT014147.1	pollen specific protein sf21, putative [Ricinus communis]	6e-153	2.30662	not assigned.no ontology	Solyc08g065430.3.1	Pollen-specific protein SF.1
Les.5567.1.S1_at	BT014164.1	phosphoglycerate/bisphosphoglycerate mutase family protein [Arabidopsis thaliana]	3e-39	2.90741	not assigned.no ontology	Solyc01g098590.3.1	Phosphoglycerate mutase-like protein AT74 (AHRD V3.3 *** A0A2G2YZL9_CAPAN)
Les.5579.1.S1_at	BT014190.1	pectate lyase [Prunus persica]	5e-174	12.3933	cell wall.degradation.pectate lyases and polygalacturonases	Solyc09g091430.4.1
Les.5581.1.S1_at	BT014193.1	RecName: Full=Putative L-ascorbate peroxidase, chloroplastic; AltName: Full=Thylakoid lumenal 29 kDa protein; Short=TL29; AltName: Full=P29; AltName: Full=LeAPx09; Flags: Precursor	5e-187	6.74138	redox.ascorbate and glutathione.ascorbate	Solyc04g074640.4.1
Les.56.1.S1_at	BT013252.1	RecName: Full=Histone H4	6e-39	2.22151	DNA.synthesis/chromatin structure.histone	Solyc06g072240.1.1	Histone H4 (AHRD V3.3 *-* F2E7L1_HORVV)
Les.561.1.A1_at	BG626255	auxin efflux carrier family protein [Arabidopsis thaliana]	8e-11	2.5141	not assigned.unknown	Solyc04g082830.3.1	Auxin efflux carrier (AHRD V3.3 *** A0A200PR79_9MAGN)
Les.5620.1.S1_at	BT014266.1	CAK associated cyclinH homolog [Populus tremula x Populus tremuloides]	5e-114	-2.09303	cell.cycle	Solyc04g072880.3.1	CycH1_2
Les.5627.1.S1_at	BT014278.1	putative palmitoyl-protein thioesterase [Tropaeolum majus]	3e-113	-3.53945	protein.postranslational modification	Solyc01g090410.3.1	Alpha/beta-Hydrolases superfamily protein (AHRD V3.3 *** A0A2U1KLU2_ARTAN)
Les.5638.1.S1_at	BT014300.1	putative basic helix-loop-helix protein BHLH7 [Lotus japonicus]	5e-100	4.89917	RNA.regulation of transcription.bHLH,Basic Helix-Loop-Helix family	Solyc01g109700.3.1	bHLH transcription factor 010
Les.5664.1.S1_at	BT014348.1	EXL3 (EXORDIUM LIKE 3) [Arabidopsis thaliana]	3e-151	3.86	not assigned.no ontology	Solyc03g083560.1.1	Protein EXORDIUM-like 7 (AHRD V3.3 *** A0A2G2X692_CAPBA)
Les.5679.1.S1_at	BT014375.1	ribonuclease hi large subunit, putative [Ricinus communis]	2e-127	-2.1439	RNA.processing.ribonucleases	Solyc11g006860.2.1	Ribonuclease (AHRD V3.3 *** A0A2G2Y6A8_CAPAN)
Les.5697.1.S1_at	BT014401.1	NADPH quinone oxidoreductase-like protein [Solanum tuberosum]	3e-171	-2.75018	misc.alcohol dehydrogenases	Solyc02g078940.3.1	Oxidoreductase, zinc-binding dehydrogenase family protein (AHRD V3.3 *** A0A2U1PX72_ARTAN)
Les.5699.1.S1_at	BT014403.1	NAC domain protein, IPR003441 [Populus trichocarpa]	3e-89	2.58848	development.unspecified	Solyc10g055760.2.1	NAC domain-containing protein 2 (AHRD V3.3 *** A0A1U8EDX1_CAPAN)
Les.5726.1.S1_at	BT014457.1	RecName: Full=V-type proton ATPase subunit E; Short=V-ATPase subunit E; AltName: Full=Vacuolar proton pump subunit E	7e-74	-2.1429	transport.p- and v-ATPases.H+-transporting two-sector ATPase	Solyc08g081910.3.1	V-type proton ATPase subunit E (AHRD V3.3 *** A0A2G3DAR4_CAPCH)
Les.5738.1.S1_at	BT014475.1	Thylakoid lumenal 25.6 kDa protein, chloroplast precursor, putative [Ricinus communis]	3e-78	2.3348	PS.lightreaction.photosystem II.PSII polypeptide subunits	Solyc03g114930.3.1	PsbP-like protein 1, chloroplastic (AHRD V3.3 *** A0A2G3A242_CAPAN)
Les.5740.1.S1_at	BT014477.1	putative replication factor A [Capsicum chinense]	7e-85	2.01915	DNA.repair	Solyc07g018300.3.1	Replication protein A 32 kDa subunit A (AHRD V3.3 *** A0A1J3JLU8_NOCCA)
Les.5761.1.S1_at	BT014520.1	PREDICTED: hypothetical protein [Vitis vinifera]	8e-113	1.99853	not assigned.unknown	Solyc03g119110.4.1
Les.5778.1.S1_at	BT014550.1	(Sodium/potassium)/proton exchanger 3 [Solanum lycopersicum]	7e-132	-2.0939	transport.metal	Solyc01g067710.3.1	(Sodium/potassium)/proton exchanger 3
Les.5841.1.S1_at	BT012930.1	3-ketoacyl CoA thiolase 2 [Petunia x hybrida]	1e-229	-2.21969	lipid metabolism.FA synthesis and FA elongation.Acetyl CoA Carboxylation	Solyc09g091470.3.1	3-ketoacyl-CoA thiolase peroxisomal-like (AHRD V3.3 *** A0A2K3P5R8_TRIPR)
Les.5842.1.S1_at	BT014024.1	UDP rhamnose: anthocyanidin-3-glucoside rhamnosyltransferase [Petunia x hybrida]	1e-217	3.71663	misc.UDP glucosyl and glucoronyl transferases	Solyc09g059170.3.1	Glycosyltransferase (AHRD V3.3 *** A4GRT2_9SOLA)
Les.5847.1.S1_at	CK720582	tumor-related protein [Nicotiana glauca x Nicotiana langsdorffii]	2e-73	-3.90199	cell wall.modification	Solyc08g077910.3.1	Expansin-like .1
Les.5850.1.S1_at	BT014189.1	NADPH:protochlorophyllide oxidoreductase [Nicotiana tabacum]	2e-191	2.99393	tetrapyrrole synthesis.protochlorophyllide reductase	Solyc10g006900.3.1	light dependent NADH:protochlorophyllide oxidoreductase 3 s2
Les.5921.1.S1_at	AY576001.1	carotenoid cleavage dioxygenase 1A [Lycopersicon esculentum]	2e-313	-2.22891	hormone metabolism.abscisic acid.synthesis-degradation	Solyc01g087250.3.1	carotenoid cleavage dioxygenase 1A
Les.5925.1.S1_at	AY640380.1	NIM1-like protein 2 [Lycopersicon esculentum]	5e-298	2.21415	cell.organisation	Solyc07g044980.3.1	NIM1-like protein 2
Les.593.1.A1_at	BG626426	no hits found		2.17785	not assigned.unknown	No hits found
Les.5930.1.S1_at	CK716170	2,4-dienoyl-CoA reductase, putative [Ricinus communis]	2e-90	2.87801	misc.short chain dehydrogenase/reductase (SDR)	Solyc12g044940.2.1	NAD(P)-binding Rossmann-fold superfamily protein (AHRD V3.3 *** Q94AL3_ARATH)
Les.5933.1.S1_at	BG123740	no hits found		3.37256	not assigned.unknown	Solyc06g036310.3.1	Heavy metal-associated isoprenylated plant protein (AHRD V3.3 *** A0A2R6RSL8_ACTCH)
Les.5943.1.S1_at	CK715613	no hits found		2.11956	not assigned.unknown	Solyc12g006980.2.1,Solyc12g006973.1.1	Leucine-rich repeat family protein (AHRD V3.3 *-* A0A061GNA0_THECC)
Les.5952.1.S1_at	AY568716.1	acyl carrier protein [Lycopersicon esculentum]	3e-66	3.35179	lipid metabolism.FA synthesis and FA elongation.ACP protein	Solyc03g118410.3.1	Acyl carrier protein (AHRD V3.3 *** A0A1U8G884_CAPAN)
Les.5956.1.S1_s_at	CN385508	cold-stress inducible protein [Solanum tuberosum]	2e-08	-2.36422	stress.abiotic.unspecified	Solyc04g082200.2.1
Les.5956.2.S1_at	CN385851	cold-stress inducible protein [Solanum tuberosum]	2e-11	-4.46674	not assigned.unknown	Solyc04g082200.2.1
Les.5959.1.S1_at	BG132236	Disease resistance response protein, putative [Ricinus communis]	7e-60	3.06152	stress.biotic.PR-proteins	Solyc07g042300.1.1	Dirigent protein (AHRD V3.3 *** K4CE93_SOLLC)
Les.6.1.S1_at	AF261141.1	putative strictosidine synthase [Lycopersicon esculentum]	3e-190	8.37537	secondary metabolism.N misc.alkaloid-like	Solyc07g055740.1.1	strictosidine synthase
Les.62.1.S1_at	AF118567.1	polygalacturonase [Lycopersicon esculentum]	8e-218	4.08387	cell wall.degradation.pectate lyases and polygalacturonases	Solyc08g060970.4.1	polygalacturonase AF118567
Les.64.1.S1_at	AF049898.1	gibberellin 20-oxidase-1; 20ox-1 [Lycopersicon esculentum]	2e-216	3.34713	hormone metabolism.gibberelin.synthesis-degradation.GA20 oxidase	Solyc09g009105.1.1,Solyc06g050110.2.1	2-oxoglutarate (2OG) and Fe(II)-dependent oxygenase superfamily protein (AHRD V3.3 *** A0A1P8B5N0_ARATH)
Les.640.1.A1_at	BG626659	no hits found		-3.44292	RNA.RNA binding	Solyc02g066930.3.1	RNA-binding protein (AHRD V3.3 *-* Q941H9_TOBAC)
Les.656.1.A1_at	BG626754	no hits found		3.20686	PS.lightreaction.other electron carrier (ox/red).ferredoxin	Solyc08g083360.3.1	Photosynthetic NDH subcomplex B 3 (AHRD V3.3 *** A0A0F7GXX2_9ROSI)
Les.656.2.S1_at	BE463153	no hits found		3.36469	PS.lightreaction.other electron carrier (ox/red).ferredoxin	Solyc08g083360.3.1	Photosynthetic NDH subcomplex B 3 (AHRD V3.3 *** A0A0F7GXX2_9ROSI)
Les.677.1.S1_at	BI208615	histone H2A [Physcomitrella patens subsp. patens]	1e-18	2.14872	DNA.synthesis/chromatin structure.histone	Solyc09g074300.1.1	Histone H2A (AHRD V3.3 *** A0A1U8GAC7_CAPAN)
Les.677.2.A1_at	BG626869	no hits found		4.21821	DNA.synthesis/chromatin structure.histone	Solyc09g074300.1.1	Histone H2A (AHRD V3.3 *** A0A1U8GAC7_CAPAN)
Les.678.1.A1_at	BG626870	no hits found		-2.21409	not assigned.no ontology	No hits found
Les.681.1.A1_at	BG626881	no hits found		4.36068	RNA.regulation of transcription.C2H2 zinc finger family	Solyc01g107430.2.1	Zinc finger protein (AHRD V3.3 *** A0A200QZQ7_9MAGN)
Les.7.1.S1_at	BI921853	homogentisate 1,2-dioxygenase [Lycopersicon esculentum]	8e-282	-4.01734	amino acid metabolism.degradation.aromatic aa.tyrosine	Solyc12g014100.2.1	homogentisate 1,2-dioxygenase
Les.735.1.S1_at	BE433118	no hits found		-2.25362	not assigned.unknown	Solyc01g099930.3.1	hypothetical protein (AHRD V3.3 *-* AT5G27860.2)
Les.735.2.A1_at	BG627193	no hits found		-2.19455	not assigned.unknown	Solyc01g099930.3.1	hypothetical protein (AHRD V3.3 *-* AT5G27860.2)
Les.745.1.A1_at	BG627244	no hits found		4.61251	lipid metabolism.FA synthesis and FA elongation.long chain fatty acid CoA ligase	Solyc01g079240.3.1	Long chain acyl-CoA synthetase.1
Les.766.1.A1_at	BG627354	no hits found		5.65959	not assigned.unknown	No hits found
Les.767.1.A1_at	BG627364	no hits found		-2.39606	protein.postranslational modification.kinase.receptor like cytoplasmatic kinase VII	Solyc06g063360.4.1	Protein STRUBBELIG-RECEPTOR FAMILY 5 (AHRD V3.3 *** A0A2G2ZBB2_CAPAN)
Les.776.1.A1_at	BG627413	no hits found		-2.86797	not assigned.unknown	Solyc12g042070.3.1	Auxin Response Factor 2B
Les.79.1.S1_a_at	U81034.1	ADP-glucose pyrophosphorylase large subunit [Lycopersicon esculentum]	4e-293	-2.09074	major CHO metabolism.synthesis.starch.AGPase	Solyc07g019440.3.1	ADP-glucose pyrophosphorylase large subunit 2
Les.797.1.S1_at	X92854.1	RecName: Full=Ammonium transporter 1 member 1; AltName: Full=LeAMT1;1	4e-234	2.2159	transport.ammonium	Solyc09g090730.2.1	AMT1
Les.808.1.A1_at	BG627561	monooxygenase, putatve [Arabidopsis thaliana]	3e-07	-2.05074	Co-factor and vitamine metabolism	Solyc09g091570.2.1	2-octaprenyl-3-methyl-6-methoxy-1,4-benzoquinol hydroxylase (AHRD V3.3 *** A0A0D5XRL2_9PSED)
Les.809.1.A1_at	BG627571	no hits found		2.6196	not assigned.unknown	Solyc01g066440.3.1	hypothetical protein (AHRD V3.3 *** AT3G06840.1)
Les.822.1.A1_at	BG629497	no hits found		3.72274	not assigned.unknown	Solyc03g120890.3.1	GATA transcription factor (AHRD V3.3 *** K4BMN8_SOLLC)
Les.822.2.A1_at	BG627627	no hits found		2.02255	not assigned.unknown	No hits found
Les.827.1.S1_at	BG626882	RecName: Full=Protein GAST1; Flags: Precursor	5e-26	16.4678	hormone metabolism.gibberelin.induced-regulated-responsive-activated	Solyc02g089350.3.1	Gibberellin regulated protein (AHRD V3.3 *** A0A2U1PE48_ARTAN)
Les.831.1.A1_at	BG627674	no hits found		-2.29682	not assigned.unknown	Solyc03g116330.3.1	transmembrane protein (AHRD V3.3 *** AT1G74530.3)
Les.85.1.S1_at	U38666.1	ethylene receptor	0	-2.38315	hormone metabolism.ethylene.signal transduction	Solyc09g075440.4.1	Never ripe-2
Les.852.1.A1_at	BG627744	no hits found		2.6704	not assigned.unknown	No hits found
Les.859.1.A1_at	BG627777	no hits found		-2.27462	not assigned.no ontology	Solyc02g094430.4.1	Acyltransferase-like protein, chloroplastic (AHRD V3.3 *** A0A2G3AD32_CAPAN)
Les.868.1.A1_at	BG627808	no hits found		3.94882	not assigned.unknown	Solyc07g053350.4.1
Les.896.1.S1_at	BM413528	protein phosphatase 2c, putative [Ricinus communis]	8e-95	-2.75676	protein.postranslational modification	Solyc12g096520.3.1	Protein phosphatase 2C (AHRD V3.3 *** Q8S8Z0_MESCR)
Les.896.2.S1_a_at	BI927799	protein phosphatase 2c, putative [Ricinus communis]	2e-08	-2.35181	protein.postranslational modification	Solyc12g096520.3.1	Protein phosphatase 2C (AHRD V3.3 *** Q8S8Z0_MESCR)
Les.9.1.S1_at	AB010992.1	3b-hydroxylase [Solanum lycopersicum]	4e-198	3.29279	hormone metabolism.ethylene.synthesis-degradation	Solyc03g119910.4.1
Les.912.1.A1_at	BG628091	f-actin capping protein alpha, putative [Ricinus communis]	2e-07	-2.26102	cell.organisation	Solyc09g065950.3.1	F-actin-capping protein subunit alpha (AHRD V3.3 *** A0A2G2XXJ8_CAPAN)
Les.94.1.S1_at	AJ002140.1	DNA (cytosine-5)-methyltransferase [Solanum lycopersicum]	0	-2.46454	RNA.regulation of transcription.DNA methyltransferases	Solyc11g030600.3.1	cytosine-5 DNA methyltransferase
Les.953.1.S1_at	BF051658	no hits found		6.00214	transport.metabolite transporters at the envelope membrane	Solyc02g086650.3.1	Phosphoenolpyruvate/phosphate translocator 2, chloroplastic (AHRD V3.3 *** A0A2G2XHT3_CAPBA)
Les.953.2.A1_at	BG628368	no hits found		4.50339	not assigned.unknown	Solyc02g086650.3.1	Phosphoenolpyruvate/phosphate translocator 2, chloroplastic (AHRD V3.3 *** A0A2G2XHT3_CAPBA)
Les.96.1.A1_at	Y08888.1	L-lactate dehydrogenase [Solanum lycopersicum]	6e-188	-2.06285	fermentation.LDH	Solyc08g078850.3.1	lactate dehydrogenase
Les.995.1.A1_at	BG628689	no hits found		4.48087	not assigned.unknown	No hits found
LesAffx.1.1.S1_at	AY656838.1	arginase 2 [Lycopersicon esculentum]	4e-189	3.96561	amino acid metabolism.degradation.glutamate family.arginine	Solyc01g091160.4.1	arginase 1
LesAffx.10016.1.A1_at	CK715733	sensory transduction histidine kinase, putative [Ricinus communis]	1e-55	-5.6317	RNA.regulation of transcription.Psudo ARR transcription factor family	Solyc03g115770.3.1	Two-component response regulator-like APRR5 (AHRD V3.3 *** A0A2G3CZB4_CAPCH)
LesAffx.10091.1.S1_at	AI487223	anthocyanin acyltransferase [Solanum lycopersicum]	2e-13	11.3203	not assigned.no ontology	Solyc12g010980.3.1	HXXXD-type acyl-transferase family protein (AHRD V3.3 *** F4JBC7_ARATH)
LesAffx.10113.1.A1_at	AJ785491	Harpin-induced 1 [Medicago truncatula]	1e-17	-2.47099	not assigned.unknown	Solyc03g121620.1.1	Late embryogenesis abundant (LEA) hydroxyproline-rich glycoprotein family (AHRD V3.3 *** A0A2U1MMJ0_ARTAN)
LesAffx.10113.1.S1_at	AJ785491	Harpin-induced 1 [Medicago truncatula]	1e-17	-2.43226	not assigned.unknown	Solyc03g121620.1.1	Late embryogenesis abundant (LEA) hydroxyproline-rich glycoprotein family (AHRD V3.3 *** A0A2U1MMJ0_ARTAN)
LesAffx.10176.1.S1_at	CN385573	oxidoreductase, 2OG-Fe(II) oxygenase family protein [Arabidopsis thaliana]	7e-68	2.87536	hormone metabolism.ethylene.synthesis-degradation	Solyc03g096050.3.1	2-oxoglutarate (2OG) and Fe(II)-dependent oxygenase superfamily protein (AHRD V3.3 *** F4J670_ARATH)
LesAffx.10235.1.S1_at	AJ785323	acyl:coa ligase acetate-coa synthetase-like protein [Populus trichocarpa]	1e-58	3.18221	lipid metabolism.FA synthesis and FA elongation.acyl coa ligase	Solyc02g081370.2.1	AMP-dependent synthetase/ligase (AHRD V3.3 *** A0A200PYF6_9MAGN)
LesAffx.10497.2.A1_at	AI897776	PREDICTED: similar to pectin methylesterase 1 [Vitis vinifera]	2e-43	3.94891	cell wall.pectin*esterases.PME	Solyc06g051960.3.1	Pectinesterase (AHRD V3.3 *** A0A2G2WIV2_CAPBA)
LesAffx.105.1.S1_at	CK715483	putative orcinol O-methyltransferase [Rosa bracteata]	5e-68	2.41781	secondary metabolism.phenylpropanoids	Solyc10g008120.4.1
LesAffx.1050.2.S1_at	BE441182	villin 2 [Nicotiana tabacum]	4e-28	-2.306	cell.organisation	Solyc10g080100.3.1,Solyc10g079400.3.1	Villin (AHRD V3.3 *** A0A2P5EN25_TREOI)
LesAffx.1064.2.S1_at	BI209267	urate oxidase [Solanum lycopersicum]	2e-60	-2.15308	nucleotide metabolism.degradation	Solyc11g006550.3.1	urate oxidase
LesAffx.10807.1.S1_at	BM408547	hsp70 (AA 6 - 651) [Petunia x hybrida]	3e-24	-2.57277	stress.abiotic.heat	Solyc11g066100.2.1	Heat shock protein 70 (AHRD V3.3 *** S8C6K2_9LAMI)
LesAffx.10880.1.S1_at	BF052080	hydrolase [Arabidopsis thaliana]	8e-26	3.54342	not assigned.unknown	Solyc01g102330.3.1	Carbohydrate esterase, putative (DUF303) (AHRD V3.3 *** Q0WNN6_ARATH)
LesAffx.1091.1.S1_at	BI933005	short chain dehydrogenase [Solanum tuberosum]	9e-29	2.71326	misc.short chain dehydrogenase/reductase (SDR)	Solyc06g071070.1.1	NAD(P)-binding Rossmann-fold superfamily protein (AHRD V3.3 *** A0A2U1L921_ARTAN),Pfam:PF13561
LesAffx.1091.2.S1_at	BG132975	short chain dehydrogenase [Solanum tuberosum]	1e-26	2.80964	misc.short chain dehydrogenase/reductase (SDR)	Solyc06g071060.1.1	NAD(P)-binding Rossmann-fold superfamily protein (AHRD V3.3 *** A0A2U1Q367_ARTAN),Pfam:PF13561
LesAffx.10955.1.S1_at	BI422058	putative arogenate dehydratase [Capsicum annuum]	1e-74	2.75523	amino acid metabolism.synthesis.aromatic aa.phenylalanine	Solyc06g074530.1.1	Arogenate dehydratase (AHRD V3.3 *** A0A2G2VAY6_CAPBA)
LesAffx.10955.2.S1_at	BI923362	putative arogenate dehydratase [Capsicum annuum]	1e-53	2.62311	not assigned.disagreeing hits	Solyc06g074530.1.1	Arogenate dehydratase (AHRD V3.3 *** A0A2G2VAY6_CAPBA)
LesAffx.10955.3.S1_at	AW035238	putative arogenate dehydratase [Capsicum annuum]	4e-31	3.31507	amino acid metabolism.synthesis.aromatic aa.phenylalanine	Solyc06g074530.1.1	Arogenate dehydratase (AHRD V3.3 *** A0A2G2VAY6_CAPBA)
LesAffx.11805.1.S1_at	BI209755	ATP-dependent RNA helicase, putative [Ricinus communis]	7e-57	-2.48601	DNA.synthesis/chromatin structure	Solyc01g006710.4.1	Helicase (AHRD V3.3 *** A0A200PRN8_9MAGN)
LesAffx.11941.1.S1_at	AI776170	phytophthora-inhibited protease 1 [Solanum lycopersicum]	3e-103	2.86592	protein.degradation.cysteine protease	Solyc02g077040.4.1	phytophthora-inhibited protease 1
LesAffx.11992.1.S1_at	BI206094	Aquaporin NIP1.1, putative [Ricinus communis]	2e-25	2.29532	transport.Major Intrinsic Proteins.PIP	Solyc03g005980.3.1	NOD26-like intrinsic protein 1.1
LesAffx.12060.1.A1_at	BI204528	Glycerol-3-phosphate transporter, putative [Ricinus communis]	2e-19	-7.2997	transport.membrane system unknown	Solyc06g060910.2.1	Glycerol-3-phosphate transporter 4-like protein (AHRD V3.3 *** A0A2K3PKE8_TRIPR)
LesAffx.1233.1.S1_at	AI484318	Wound-induced protein 1	5e-51	3.698	stress.abiotic.touch/wounding	Solyc06g048820.1.1	Wound-induced protein.1
LesAffx.124.1.S1_at	AW443936	lipid binding protein, putative [Ricinus communis]	4e-29	50.8949	misc.protease inhibitor/seed storage/lipid transfer protein (LTP) family protein	Solyc03g121900.1.1	Bifunctional inhibitor/plant lipid transfer protein/seed storage helical domain containing protein (AHRD V3.3 *** A0A2P5DNS6_PARAD)
LesAffx.12514.1.S1_at	BG131539	DNA-binding protein [Daucus carota]	3e-21	3.11307	RNA.regulation of transcription.HB,Homeobox transcription factor family	Solyc02g077590.1.1	Homeobox-leucine zipper-like protein (AHRD V3.3 *-* Q3HRT1_PICGL)
LesAffx.13252.1.S1_at	BI929109	ATFXG1 (alpha-fucosidase 1); alpha-L-fucosidase/ carboxylesterase [Arabidopsis thaliana]	5e-37	11.5265	misc.GDSL-motif lipase	Solyc05g013690.4.1
LesAffx.13252.2.S1_at	BG124820	Alpha-L-fucosidase 2 precursor, putative [Ricinus communis]	3e-39	13.6471	misc.GDSL-motif lipase	Solyc05g013690.4.1
LesAffx.13365.1.S1_at	BM411110	PREDICTED: hypothetical protein [Vitis vinifera]	2e-27	-2.05578	protein.synthesis.ribosomal protein.prokaryotic.mitochondrion.50S subunit.L37	Solyc04g012140.1.1	Unknown protein
LesAffx.15353.1.S1_at	BM967389	f-box family protein [Populus trichocarpa]	7e-47	-2.44588	cell.organisation	Solyc10g017960.2.1	F-box protein PP2-A15 (AHRD V3.3 *** A0A2G3AGV7_CAPAN)
LesAffx.16164.1.S1_at	CN385704	calcium ion binding protein, putative [Ricinus communis]	5e-22	3.59943	signalling.calcium	Solyc03g115930.3.1	Calcium-binding EF-hand family protein (AHRD V3.3 *-* A0A2U1NCV0_ARTAN)
LesAffx.16165.1.S1_at	AI894696	myb family transcription factor [Arabidopsis thaliana]	3e-16	2.36526	RNA.regulation of transcription.G2-like transcription factor family, GARP	Solyc10g080960.1.1	Two-component response regulator AR.1
LesAffx.16313.1.S1_at	AI778742	glycosyl hydrolase family protein 17 [Arabidopsis thaliana]	5e-16	2.07982	not assigned.unknown	Solyc07g047710.3.1	Glucan endo-1,3-beta-glucosidase.1
LesAffx.164.1.A1_at	BM956700	conserved hypothetical protein [Ricinus communis]	9e-31	2.77103	not assigned.unknown	Solyc11g068550.1.1	Late embryogenesis abundant (LEA) hydroxyproline-rich glycoprotein family (AHRD V3.3 *** Q9M287_ARATH)
LesAffx.16472.1.S1_at	AI774397	LOB domain-containing protein, putative [Ricinus communis]	2e-28	2.01432	RNA.regulation of transcription.AS2,Lateral Organ Boundaries Gene Family	Solyc11g045530.3.1	LOB domain-containing protein (AHRD V3.3 *** A0A2K3NJB4_TRIPR)
LesAffx.16524.1.S1_at	AI773054	PREDICTED: hypothetical protein [Vitis vinifera]	1e-10	-2.67165	not assigned.unknown	Solyc02g080970.4.1	Core-2 i-branching beta-n-acetylglucosaminyltransferase family protein (AHRD V3.3 *-* A0A2K3MVY8_TRIPR)
LesAffx.16645.1.S1_at	AW442797	NDF2 (NDH-DEPENDENT CYCLIC ELECTRON FLOW 1) [Arabidopsis thaliana]	4e-18	6.41343	not assigned.unknown	Solyc03g062720.3.1	Photosynthetic NDH subcomplex B 2 (AHRD V3.3 *** A0A0F7GZL7_9ROSI)
LesAffx.16769.1.S1_at	CN385311	dirigent-like protein pDIR10 [Picea glauca]	4e-52	2.50885	stress.biotic.PR-proteins	Solyc10g055200.1.1	Dirigent protein (AHRD V3.3 *** K4D1B3_SOLLC)
LesAffx.17051.1.S1_at	AJ785529	DNA binding protein, putative [Ricinus communis]	3e-33	2.06918	RNA.regulation of transcription.bHLH,Basic Helix-Loop-Helix family	Solyc10g009290.1.1	bHLH transcription factor155
LesAffx.17157.1.S1_at	CK715404	ice binding protein, putative [Ricinus communis]	6e-12	-4.4597	not assigned.unknown	Solyc08g066850.3.1,Solyc08g066860.2.1	Lactoylglutathione lyase (AHRD V3.3 *** A0A1U8DS55_CAPAN)
LesAffx.17352.1.S1_at	BM535661	SGR2 (SHOOT GRAVITROPISM 2); phospholipase A1 [Arabidopsis thaliana]	4e-72	-2.48152	lipid metabolism.lipid degradation.lysophospholipases	Solyc01g008320.3.1	Shoot gravitropism 2 (SGR2) protein (AHRD V3.3 *** A0A072UJS6_MEDTR)
LesAffx.1790.1.S1_at	BI933425	aquaporin-like protein [Petunia x hybrida]	1e-152	7.43085	transport.Major Intrinsic Proteins.PIP	Solyc03g096290.3.1	plasma membrane intrinsic protein 1.7
LesAffx.18330.1.S1_at	BG129699	CONSTANS-like protein [Solanum lycopersicum]	3e-43	3.30343	RNA.regulation of transcription.C2C2(Zn) CO-like, Constans-like zinc finger family	Solyc07g006630.4.1
LesAffx.18594.1.S1_at	AJ832078	Ser/Thr protein kinase [Lotus japonicus]	2e-80	-3.23044	protein.postranslational modification	Solyc04g076810.4.1	Non-specific serine/threonine protein kinase (AHRD V3.3 *** A0A2G3CPB2_CAPCH)
LesAffx.18686.1.S1_at	BI203812	phosphatase [Arabidopsis thaliana]	5e-17	3.75302	misc.acid and other phosphatases	Solyc03g121420.4.1	Inorganic pyrophosphatase.1
LesAffx.18872.1.S1_at	BI204261	predicted protein [Populus trichocarpa]	5e-28	-2.54236	not assigned.unknown	No hits found
LesAffx.19138.1.S1_at	BG135242	Fibronectin, type III-like fold [Medicago truncatula]	8e-27	-2.508	not assigned.unknown	Solyc09g074110.4.1	Piezo-type mechanosensitive ion channel-like protein (AHRD V3.3 *** A0A2G2ZWF8_CAPAN)
LesAffx.19291.1.S1_at	BG132384	RecName: Full=IN2-2 protein	1e-17	-2.28203	hormone metabolism.auxin.induced-regulated-responsive-activated	Solyc01g065490.4.1
LesAffx.19438.2.S1_at	BM412869	hypothetical protein [Arabidopsis thaliana]	2e-28	-2.32715	not assigned.unknown	Solyc09g010280.3.1	LETM1-like (AHRD V3.3 *** A0A200QVE4_9MAGN)
LesAffx.20034.1.S1_at	BM535315	CXE carboxylesterase [Malus pumila]	1e-61	3.41576	not assigned.no ontology	Solyc10g054780.2.1	Alpha/Beta hydrolase fold protein (AHRD V3.3 *** A0A2U1N7V3_ARTAN)
LesAffx.20391.1.S1_at	BF176422	F-box/kelch protein [Vitis vinifera]	7e-22	3.84304	protein.degradation.ubiquitin.E3.SCF.FBOX	Solyc05g005150.1.1	F-box/Kelch repeat-containing F-box family protein (AHRD V3.3 *** C4PVT9_ARATH)
LesAffx.20903.1.S1_at	AW932932	Bet v I allergen [Zea mays]	1e-14	-5.00502	stress.abiotic.unspecified	Solyc05g005865.1.1	MLP-like protein (AHRD V3.3 *** A0A1U8EPD5_CAPAN)
LesAffx.20922.1.S1_at	AW932447	iron ion binding / oxidoreductase, acting on paired donors, with incorporation or reduction of molecular oxygen, 2-oxoglutarate as one donor, and incorporation of one atom each of oxygen into both donors [Arabidopsis thaliana]	1e-15	-2.2352	not assigned.no ontology	Solyc01g005100.4.1	2-oxoglutarate (2OG) and Fe(II)-dependent oxygenase superfamily protein (AHRD V3.3 *** AT1G68080.1)
LesAffx.20948.1.A1_at	CK574990	aldehyde dehydrogenase family 7 member A1 [Euphorbia characias]	9e-23	-3.54796	fermentation.aldehyde dehydrogenase	Solyc03g122310.4.1	Aldehyde dehydrogenase (AHRD V3.3 *** Q69P84_ORYSJ)
LesAffx.20948.1.S1_at	CK574990	aldehyde dehydrogenase family 7 member A1 [Euphorbia characias]	9e-23	-2.8517	fermentation.aldehyde dehydrogenase	Solyc03g122310.4.1	Aldehyde dehydrogenase (AHRD V3.3 *** Q69P84_ORYSJ)
LesAffx.21441.2.S1_at	BI204250	carboxyl-terminal peptidase [Zea mays]	1e-80	2.52443	not assigned.unknown	Solyc01g081570.3.1	DUF239 domain-containing protein/DUF4409 domain-containing protein (AHRD V3.3 *** A0A1Q3BKR6_CEPFO)
LesAffx.21585.1.S1_at	AW929168	f-box family protein [Populus trichocarpa]	7e-15	2.41374	RNA.regulation of transcription.C2C2(Zn) DOF zinc finger family	Solyc06g150130.1.1	Dof zinc finger protein PBF (AHRD V3.3 *** A0A2G2WLZ1_CAPBA)
LesAffx.22100.1.S1_at	AW216933	Heat shock factor protein, putative [Ricinus communis]	2e-11	2.11854	RNA.regulation of transcription.HSF,Heat-shock transcription factor family	Solyc07g055710.3.1	Heat stress transcription factor A-5 (AHRD V3.3 *** A0A2G2Z4R4_CAPAN)
LesAffx.2226.2.A1_at	CK716250	RecName: Full=Ribonucleoside-diphosphate reductase small chain; AltName: Full=Ribonucleotide reductase small subunit; AltName: Full=Ribonucleoside-diphosphate reductase R2 subunit	7e-74	2.54067	nucleotide metabolism.deoxynucleotide metabolism	Solyc02g094160.1.1	Ribonucleoside-diphosphate reductase small chain (AHRD V3.3 *** A0A1U8FR86_CAPAN)
LesAffx.22413.1.S1_at	BI210086	lipid binding protein, putative [Ricinus communis]	1e-14	3.48326	misc.protease inhibitor/seed storage/lipid transfer protein (LTP) family protein	Solyc01g005985.1.1
LesAffx.22483.1.S1_at	AW623039	CAPIP1-like [Solanum tuberosum]	7e-26	6.1946	not assigned.unknown	Solyc03g007310.3.1	Abscisic acid receptor PYL8 (AHRD V3.3 *** A0A2G3CWW8_CAPCH)
LesAffx.22812.2.S1_at	BI204920	putative ubiquitin conjugating enzyme 7 interacting protein 4 [Oryza sativa Japonica Group]	7e-24	2.00891	protein.degradation.ubiquitin.E3.RING	Solyc03g117860.3.1	RBR-type E3 ubiquitin transferase (AHRD V3.3 *** A0A2G3A2R7_CAPAN)
LesAffx.22813.1.S1_at	AI899627	chitinase, putative [Ricinus communis]	3e-16	3.07661	not assigned.unknown	Solyc07g005090.4.1
LesAffx.22955.1.S1_at	BF050734	K+ channel protein [Solanum tuberosum]	1e-32	2.4631	transport.potassium	Solyc10g006010.3.1	Two pore potassium channel a (AHRD V3.3 *** A0A2G2VRA3_CAPBA)
LesAffx.23119.1.A1_at	AI782394	predicted protein [Populus trichocarpa]	2e-13	3.7623	not assigned.no ontology	Solyc02g067050.3.1	UPF03.1
LesAffx.23309.1.S1_at	AI777449	racemase and epimerase, acting on amino acids and derivatives, putative [Ricinus communis]	8e-21	-5.23108	amino acid metabolism.synthesis.glutamate family.arginine.aspartate racemase	Solyc03g116460.4.1	Aspartate racemase (AHRD V3.3 *** A0A2K3MVX4_TRIPR)
LesAffx.23349.1.S1_at	AI782014	24K germin like protein [Nicotiana tabacum]	3e-94	13.9669	stress.abiotic.unspecified	Solyc07g041720.1.1	Germin-like protein (AHRD V3.3 *** S8E4K0_9LAMI)
LesAffx.23465.1.S1_at	AI773476	Zeamatin precursor, putative [Ricinus communis]	5e-25	4.22557	stress.biotic	Solyc10g084840.2.1	Thaumatin-like protein (AHRD V3.3 *** A0A2G2VUW4_CAPBA)
LesAffx.23563.1.A1_at	AI637375	putative transformer serine/arginine-rich ribonucleoprotein [Oryza sativa (japonica cultivar-group)]	2e-13	-4.37919	not assigned.no ontology	Solyc06g076670.3.1	RNA-binding (RRM/RBD/RNP motifs) family protein (AHRD V3.3 *-* A0A1P8AVT0_ARATH)
LesAffx.23969.1.A1_at	AA824862	zinc finger protein, putative [Ricinus communis]	1e-34	2.22566	protein.degradation.ubiquitin.E3.RING	Solyc08g081370.1.1	RING/U-box superfamily protein (AHRD V3.3 *** Q3EAE6_ARATH)
LesAffx.24086.1.S1_at	BG128634	two-component sensor protein histidine protein kinase, putative [Ricinus communis]	3e-62	2.77809	RNA.regulation of transcription.ARR	Solyc03g113720.3.1	Two-component response regulator ARR3 (AHRD V3.3 *** A0A2G2Y6S6_CAPAN)
LesAffx.24128.1.S1_at	BG643250	F-box protein GID2, putative [Ricinus communis]	1e-23	3.17691	protein.degradation.ubiquitin.E3.SCF.FBOX	Solyc04g078390.3.1	F-box protein GID2 (AHRD V3.3 *** A0A2G2ZRI1_CAPAN)
LesAffx.24293.1.A1_at	CD002482	putative DNA cytosine 5-methyltransferase [Solanum lycopersicum]	2e-18	-2.80663	RNA.regulation of transcription.DNA methyltransferases	Solyc04g005250.4.1	cytosine-5 DNA methyltransferase1
LesAffx.24293.1.S1_at	CD002482	putative DNA cytosine 5-methyltransferase [Solanum lycopersicum]	2e-18	-8.36588	RNA.regulation of transcription.DNA methyltransferases	Solyc04g005250.4.1	cytosine-5 DNA methyltransferase1
LesAffx.24696.1.S1_at	AW034874	RecName: Full=Heat shock factor protein HSF30; AltName: Full=Heat shock transcription factor 30; Short=HSTF 30; AltName: Full=Heat stress transcription factor	4e-31	-6.79545	RNA.regulation of transcription.HSF,Heat-shock transcription factor family	Solyc08g062960.4.1
LesAffx.24799.1.S1_at	CK715756	Xyloglucan endotransglucosylase/hydrolase protein A precursor, putative [Ricinus communis]	1e-50	2.83321	cell wall.modification	Solyc10g005350.3.1	Xyloglucan endotransglucosylase/hydrolase (AHRD V3.3 *** A0A2G3CKE5_CAPCH)
LesAffx.24799.2.S1_at	BI209670	xyloglucan endotransglucosylase/hydrolase 1 [Actinidia eriantha]	5e-52	3.34763	cell wall.modification	Solyc03g031800.3.1	Xyloglucan endotransglucosylase/hydrolase (AHRD V3.3 *** A0A2G2WX11_CAPBA)
LesAffx.2488.1.S1_at	AW035934	predicted protein [Populus trichocarpa]	6e-24	-2.18662	misc.O- methyl transferases	Solyc04g080380.3.1	Leucine carboxyl methyltransferase (AHRD V3.3 *** A0A2U1QMA3_ARTAN)
LesAffx.25303.1.S1_at	BI922113	calmodulin-binding protein [Arabidopsis thaliana]	4e-08	2.91291	signalling.calcium	Solyc03g112700.1.1	Herbivore elicitor-regulated.1
LesAffx.25451.1.S1_at	BE450073	sulfate adenylyltransferase [Solanum tuberosum]	4e-78	3.59271	S-assimilation.APS	Solyc09g082860.3.1	ATP sulfurylase (AHRD V3.3 *** Q8SAG1_SOYBN)
LesAffx.26003.1.A1_at	CK715553	putative ribosomal-protein S6 kinase-like protein [Lycopersicon esculentum]	1e-47	-2.05399	protein.postranslational modification	Solyc06g071210.3.1	Non-specific serine/threonine protein kinase (AHRD V3.3 *** Q56R02_SOLLC)
LesAffx.26180.1.S1_at	BG132890	ATNUDX1 (ARABIDOPSIS THALIANA NUDIX HYDROLASE 1); dihydroneopterin triphosphate pyrophosphohydrolase/ hydrolase [Arabidopsis thaliana]	2e-13	2.84356	not assigned.no ontology	Solyc03g150121.1.1	nudix hydrolase.1
LesAffx.2632.2.S1_at	BI205756	homeodomain leucine-zipper 1 [Capsicum annuum]	1e-25	-3.99478	RNA.regulation of transcription.HB,Homeobox transcription factor family	Solyc02g091930.3.1	Homeobox-leucine zipper protein HOX27 (AHRD V3.3 *** A0A2G3D8F8_CAPCH)
LesAffx.26325.1.S1_at	BG128147	transcription factor DcMYB2 [Daucus carota]	4e-31	2.5508	RNA.regulation of transcription.MYB domain transcription factor family	Solyc02g088190.4.1
LesAffx.27409.1.S1_at	BM413458	RecName: Full=Carotenoid isomerase, chloroplastic; Short=CrtISO; AltName: Full=Protein tangerine; Flags: Precursor	3e-53	-2.6185	secondary metabolism.isoprenoids.carotenoids	Solyc10g081650.2.1	carotenoid isomerase
LesAffx.28554.1.S1_at	AW622368	sigma factor sigb regulation protein rsbq, putative [Ricinus communis]	1e-17	-2.27715	not assigned.no ontology	Solyc05g018413.1.1,Solyc05g018403.1.1
LesAffx.286.2.S1_a_at	BG629460	similar to aquaporin [Solanum lycopersicum]	8e-140	2.07303	transport.Major Intrinsic Proteins.TIP	Solyc10g083880.2.1	tonoplast intrinsic protein 1.3
LesAffx.286.3.S1_a_at	BE435725	phenazine biosynthesis protein, putative [Ricinus communis]	1e-73	-2.37537	Co-factor and vitamine metabolism	Solyc09g064940.2.1	Phenazine biosynthesis PhzF protein (AHRD V3.3 *** A0A200Q4V2_9MAGN)
LesAffx.286.9.S1_at	CK716206	similar to aquaporin [Solanum lycopersicum]	1e-78	2.13241	transport.Major Intrinsic Proteins.TIP	Solyc10g083880.2.1	tonoplast intrinsic protein 1.3
LesAffx.28648.1.S1_at	AW443378	conserved hypothetical protein [Ricinus communis]	1e-15	2.8295	not assigned.unknown	Solyc01g066440.3.1	hypothetical protein (AHRD V3.3 *** AT3G06840.1)
LesAffx.2889.2.S1_at	AI898188	plasma membrane intrinsic protein 2-1 [Pyrus communis]	1e-54	2.35223	transport.Major Intrinsic Proteins.PIP	Solyc09g007770.3.1,Solyc09g007760.4.1	plasma membrane intrinsic protein 2.1
LesAffx.29104.1.S1_at	AW096456	predicted protein [Populus trichocarpa]	1e-20	2.68665	not assigned.unknown	Solyc01g112260.4.1	hypothetical protein (AHRD V3.3 *-* AT4G35320.1)
LesAffx.29243.1.S1_at	AW040547	myosin heavy chain-like protein [Oryza sativa (japonica cultivar-group)]	3e-24	3.66986	not assigned.no ontology	Solyc07g056650.4.1
LesAffx.29801.1.S1_at	AI489456	1-aminocyclopropane-1-carboxylate oxidase, putative [Ricinus communis]	2e-27	3.9586	hormone metabolism.ethylene.synthesis-degradation	Solyc03g080190.3.1	2-oxoglutarate (2OG) and Fe(II)-dependent oxygenase superfamily protein (AHRD V3.3 *** A0A2U1QGX7_ARTAN)
LesAffx.30145.1.S1_at	AI775220	PGPS/D12 [Zea mays]	2e-14	7.70472	not assigned.no ontology	Solyc01g005470.3.1	protein PLANT CADMIUM RESISTANCE 2-like (AHRD V3.3 *** A0A1U8ETE7_CAPAN)
LesAffx.30297.1.S1_at	AI773541	Protein CCC1, putative [Ricinus communis]	3e-18	2.2578	transport.misc	Solyc04g008060.3.1	Vacuolar iron transporter (AHRD V3.3 *** C4B8E3_TULGE)
LesAffx.30767.1.S1_at	AI489763	short-chain dehydrogenase/reductase (SDR) family protein [Arabidopsis thaliana]	3e-22	-2.09465	misc.short chain dehydrogenase/reductase (SDR)	Solyc08g082870.3.1	NAD(P)-binding Rossmann-fold superfamily protein (AHRD V3.3 *** A0A1P8B7K9_ARATH)
LesAffx.30807.1.S1_at	AW624957	delta-8 sphingolipid desaturase [Crepis alpina]	3e-27	2.62554	lipid metabolism.'exotics' (steroids, squalene etc).sphingolipids	Solyc10g011810.4.1	Delta(8)-fatty-acid desaturase (AHRD V3.3 *** A0A2G3BES8_CAPCH)
LesAffx.30937.1.S1_at	AJ785090	cytochrome P450, putative [Ricinus communis]	2e-19	2.8933	misc.cytochrome P450	Solyc08g150102.1.1
LesAffx.31364.1.S1_at	BM411082	tyrosine specific protein phosphatase family protein [Arabidopsis thaliana]	2e-51	2.3152	protein.postranslational modification	Solyc11g011970.2.1	Protein-tyrosine phosphatase (AHRD V3.3 *** A0A200RBI0_9MAGN)
LesAffx.31406.1.S1_at	BM410312	Naphthoate synthase, putative [Ricinus communis]	3e-28	2.12945	Co-factor and vitamine metabolism	Solyc05g005180.3.1	1,4-dihydroxy-2-naphthoyl-CoA synthase (AHRD V3.3 *** A0A2G2XZJ4_CAPAN)
LesAffx.32198.1.S1_at	BM413186	Jasmonate O-methyltransferase, putative [Ricinus communis]	4e-55	-2.01228	hormone metabolism.salicylic acid.synthesis-degradation	Solyc02g084950.3.1	S-adenosyl-L-methionine-dependent methyltransferases superfamily protein (AHRD V3.3 *** A0A2U1KPI6_ARTAN)
LesAffx.32595.1.S1_at	AW041406	THAP domain-containing protein 4 [Zea mays]	6e-24	2.00452	not assigned.unknown	Solyc11g011620.3.1	UPF0678 fatty acid-binding protein-like protein (AHRD V3.3 *** A0A2G2VDJ8_CAPBA)
LesAffx.32653.1.S1_at	AI778236	fad NAD binding oxidoreductases, putative [Ricinus communis]	1e-25	2.05836	redox.ascorbate and glutathione.glutathione	Solyc03g082720.3.1	Protein yippee-like (AHRD V3.3 *** A0A1U8G6J2_CAPAN)
LesAffx.3299.1.A1_at	BG130520	transcription factor, putative [Ricinus communis]	3e-25	2.05136	RNA.regulation of transcription.C2C2(Zn) CO-like, Constans-like zinc finger family	Solyc10g006750.4.1
LesAffx.33607.1.S1_s_at	AW223067	RecName: Full=1-aminocyclopropane-1-carboxylate oxidase homolog; AltName: Full=Protein E8	3e-40	-2.21562	hormone metabolism.ethylene.synthesis-degradation	Solyc09g089580.4.1	2-oxoglutarate (2OG) and Fe(II)-dependent oxygenase superfamily protein (AHRD V3.3 *** A0A2U1QA13_ARTAN)
LesAffx.33607.2.S1_s_at	AI775872	RecName: Full=1-aminocyclopropane-1-carboxylate oxidase homolog; AltName: Full=Protein E8	2e-29	-2.06353	hormone metabolism.ethylene.synthesis-degradation	Solyc09g089580.4.1	2-oxoglutarate (2OG) and Fe(II)-dependent oxygenase superfamily protein (AHRD V3.3 *** A0A2U1QA13_ARTAN)
LesAffx.3377.1.S1_at	BF097223	chloroplast envelope protein 1 [Nicotiana benthamiana]	2e-58	-2.70368	development.unspecified	Solyc05g006170.4.1
LesAffx.3379.1.A1_at	AW039492	Methylcrotonoyl-CoA carboxylase beta chain, mitochondrial precursor, putative [Ricinus communis]	5e-76	-2.51049	glycolysis.PEPCase	Solyc01g108060.2.1	Methylcrotonoyl-CoA carboxylase (AHRD V3.3 *-* A0A0B2UFQ9_9GAMM)
LesAffx.33890.1.S1_at	BG134582	unnamed protein product [Vitis vinifera]	2e-17	2.02123	not assigned.unknown	Solyc01g102720.3.1	Polyketide cyclase/dehydrase and lipid transport superfamily protein (AHRD V3.3 *** A0A2U1QGT1_ARTAN)
LesAffx.344.2.S1_at	AI772989	RecName: Full=Snakin-2; Flags: Precursor	1e-25	-3.91912	PS.calvin cyle.rubisco small subunit	Solyc01g150176.1.1
LesAffx.344.5.S1_at	BF114237	RecName: Full=Snakin-2; Flags: Precursor	4e-23	-3.65102	PS.calvin cyle.rubisco small subunit	Solyc01g150176.1.1
LesAffx.34600.1.S1_at	AW933679	HDA2; histone deacetylase [Arabidopsis thaliana]	9e-09	-2.69459	not assigned.unknown	Solyc08g065350.4.1
LesAffx.35363.1.S1_at	AW621326	f-box family protein [Populus trichocarpa]	9e-25	2.88404	cell.organisation	Solyc12g056410.2.1	F-box protein PP2-A15 (AHRD V3.3 *** A0A2G2Y8Y0_CAPAN)
LesAffx.35363.2.A1_at	CN385559	f-box family protein [Populus trichocarpa]	1e-15	2.32485	cell.organisation	Solyc12g056410.2.1	F-box protein PP2-A15 (AHRD V3.3 *** A0A2G2Y8Y0_CAPAN)
LesAffx.35363.2.S1_at	CN385559	f-box family protein [Populus trichocarpa]	1e-15	2.45951	cell.organisation	Solyc12g056410.2.1	F-box protein PP2-A15 (AHRD V3.3 *** A0A2G2Y8Y0_CAPAN)
LesAffx.35593.1.S1_at	BM409821	wax synthase [Petunia x hybrida]	5e-33	-8.28641	not assigned.unknown	Solyc01g095930.4.1	O-acyltransferase WSD1-like (AHRD V3.3 *** A0A2I4HF74_9ROSI)
LesAffx.3568.1.S1_a_at	BG630475	cold-stress inducible protein [Solanum tuberosum]	2e-26	-2.46566	stress.abiotic.unspecified	Solyc04g082200.2.1
LesAffx.35713.1.S1_at	BM412657	CTP synthase/ catalytic [Arabidopsis thaliana]	1e-11	-2.13817	not assigned.unknown	Solyc01g098530.3.1	CTP synthase (AHRD V3.3 *-* A0A2G3A9D9_CAPAN)
LesAffx.3624.1.A1_at	CK574960	conserved hypothetical protein [Ricinus communis]	5e-23	2.6476	not assigned.unknown	Solyc09g009420.1.1	hypothetical protein (AHRD V3.3 *-* AT3G52740.1)
LesAffx.3624.1.S1_at	CK574960	conserved hypothetical protein [Ricinus communis]	5e-23	2.62425	not assigned.unknown	Solyc09g009420.1.1	hypothetical protein (AHRD V3.3 *-* AT3G52740.1)
LesAffx.36712.1.S1_at	BE432821	WRKY transcription factor-30 [Capsicum annuum]	9e-111	2.28771	RNA.regulation of transcription.WRKY domain transcription factor family	Solyc08g008280.3.1	WRKY transcription factor 53
LesAffx.37213.1.S1_at	BG125438	DNA binding protein, putative [Ricinus communis]	9e-17	4.08468	RNA.regulation of transcription.bHLH,Basic Helix-Loop-Helix family	Solyc08g076820.3.1	bHLH transcription factor146
LesAffx.37702.2.S1_at	AJ784630	PCB2 (PALE-GREEN AND CHLOROPHYLL B REDUCED 2); 3,8-divinyl protochlorophyllide a 8-vinyl reductase [Arabidopsis thaliana]	1e-77	2.46463	transport.misc	Solyc01g067290.3.1	Divinyl chlorophyllide a 8-vinyl-reductase, chloroplastic (AHRD V3.3 *** A0A2G2XQY6_CAPBA)
LesAffx.37707.1.A1_at	AJ831866	PREDICTED: hypothetical protein [Vitis vinifera]	4e-13	-3.08249	not assigned.unknown	No hits found
LesAffx.38304.1.S1_at	AI782644	delta 9 desaturase, putative [Ricinus communis]	3e-30	5.75669	lipid metabolism.FA desaturation.desaturase	Solyc03g116730.4.1
LesAffx.38499.1.S1_at	AJ785244	conserved hypothetical protein [Ricinus communis]	3e-57	-2.19656	not assigned.unknown	Solyc08g075520.4.1	transglutaminase family protein (AHRD V3.3 *** AT4G19160.2)
LesAffx.38507.1.S1_at	BI929713	Avr9 elicitor response protein [Nicotiana tabacum]	3e-31	-2.27574	protein.glycosylation	Solyc11g013490.2.1	Hexosyltransferase (AHRD V3.3 *** A0A1U8GEW3_CAPAN)
LesAffx.39043.1.S1_at	AW032318	BCS1 (CYTOCHROME BC1 SYNTHESIS); ATP binding / ATPase/ nucleoside-triphosphatase/ nucleotide binding [Arabidopsis thaliana]	2e-55	2.62142	protein.degradation.AAA type	Solyc03g033790.4.1	P-loop containing nucleoside triphosphate hydrolases superfamily protein (AHRD V3.3 *** A0A2U1NGS8_ARTAN)
LesAffx.3918.1.S1_at	BM410706	cytosolic ascorbate peroxidase [Vitis vinifera]	6e-115	-8.12792	redox.ascorbate and glutathione.ascorbate	Solyc09g007270.3.1	Ascorbate peroxidase (AHRD V3.3 *** Q42941_TOBAC)
LesAffx.39793.1.S1_at	BG132337	cytochrome oxidase biogenesis protein, putative [Ricinus communis]	2e-13	-2.28747	PS.calvin cyle.rubisco small subunit	Solyc11g013080.3.1	Membrane insertion protein, OxaA/YidC with tetratricopeptide repeat domain-containing protein (AHRD V3.3 *-* A0A1I9LM69_ARATH)
LesAffx.39803.1.S1_at	BG132121	metal ion transmembrane transporter [Arabidopsis thaliana]	8e-24	-2.88195	transport.unspecified cations	Solyc03g005390.3.1	Magnesium transporter MRS2-I (AHRD V3.3 *** A0A2G2ZKY8_CAPAN)
LesAffx.40915.1.S1_at	AW096769	CCB4 (COFACTOR ASSEMBLY OF COMPLEX C) [Arabidopsis thaliana]	1e-14	2.08107	not assigned.unknown	Solyc04g005090.4.1	Cofactor assembly of complex C (AHRD V3.3 *** A0A1P8ASR1_ARATH)
LesAffx.41330.1.A1_at	CK574967	Tetrapyrrole-binding protein, chloroplast precursor, putative [Ricinus communis]	9e-30	2.09045	tetrapyrrole synthesis.regulation	Solyc06g073290.1.1	Tetrapyrrole-binding protein, chloroplastic (AHRD V3.3 *** A0A2G2ZDA2_CAPAN)
LesAffx.41330.2.S1_at	AI899559	Tetrapyrrole-binding protein, chloroplast precursor, putative [Ricinus communis]	3e-23	2.20989	tetrapyrrole synthesis.regulation	Solyc06g073290.1.1	Tetrapyrrole-binding protein, chloroplastic (AHRD V3.3 *** A0A2G2ZDA2_CAPAN)
LesAffx.41333.2.S1_at	AW934014	protein phosphatase 2C, putative / PP2C, putative [Arabidopsis thaliana]	7e-20	-2.22606	protein.postranslational modification	Solyc06g076400.3.1	Protein phosphatase 2C (AHRD V3.3 *** A0A2U1KC05_ARTAN)
LesAffx.41381.1.S1_at	AI894551	F-box/LRR-repeat protein, putative [Ricinus communis]	3e-12	-2.03954	protein.aa activation	Solyc07g007410.4.1	Leucine-rich repeat (AHRD V3.3 *-* A0A200R908_9MAGN)
LesAffx.41391.1.S1_at	BM536260	putative malonyl-CoA decarboxylase [Arabidopsis thaliana]	7e-19	-2.6631	lipid metabolism.FA synthesis and FA elongation.MCD	Solyc02g036300.3.1	Malonyl-CoA decarboxylase family protein (AHRD V3.3 *-* A0A2U1QFC7_ARTAN)
LesAffx.41596.1.S1_at	AW928465	AP2/ERF domain-containing transcription factor [Populus trichocarpa]	3e-11	2.85103	RNA.regulation of transcription.AP2/EREBP, APETALA2/Ethylene-responsive element binding protein family	Solyc06g053230.4.1	plasminogen activator inhibitor (AHRD V3.3 *-* AT1G57680.3)
LesAffx.41862.1.S1_at	AW650745	esterase/lipase/thioesterase family protein [Arabidopsis thaliana]	2e-27	-3.35968	not assigned.no ontology	Solyc09g075140.3.1	Alpha/beta-Hydrolases superfamily protein (AHRD V3.3 *** A0A2U1LF81_ARTAN)
LesAffx.42207.1.S1_at	AI780232	Chain A, Crystal Structure Of Dimeric Abscisic Acid (Aba) Receptor Pyrabactin Resistance 1 (Pyr1) With Aba-Bound Closed-Lid And Aba-Free Open-Lid Subunits	9e-16	2.47905	not assigned.unknown	Solyc06g061180.2.1	Abscisic acid receptor PY.1
LesAffx.42386.1.S1_at	BG133502	peptide chain release factor, putative [Ricinus communis]	2e-44	-2.36128	protein.synthesis.release	Solyc01g100420.3.1	Peptide chain release factor 2 (AHRD V3.3 *** B6SY98_MAIZE)
LesAffx.44399.1.S1_at	CN385660	predicted protein [Populus trichocarpa]	3e-46	2.26457	not assigned.unknown	Solyc02g077700.1.1	transmembrane protein (AHRD V3.3 *** AT2G33855.1)
LesAffx.44422.1.S1_at	AW441968	membrane associated ring finger 1,8, putative [Ricinus communis]	8e-60	-2.37889	protein.degradation.ubiquitin.E3.RING	Solyc05g008390.3.1	RING/FYVE/PHD zinc finger superfamily protein (AHRD V3.3 *-* A0A2U1L203_ARTAN)
LesAffx.44604.1.S1_at	CN550660	chloroplast alpha-glucan water dikinase, putative [Ricinus communis]	9e-33	-2.05468	major CHO metabolism.degradation.starch.glucan water dikinase	Solyc09g098040.3.1	Phosphoglucan, water dikinase, chloroplastic (AHRD V3.3 *** A0A1U8G4P2_CAPAN)
LesAffx.44742.1.S1_at	BE434689	ATP binding protein [Zea mays]	9e-40	-2.15513	signalling.receptor kinases.DUF 26	Solyc03g006500.3.1	Protein kinase domain (AHRD V3.3 *** A0A200PQT3_9MAGN)
LesAffx.44837.1.S1_at	BM412613	ankyrin repeat-rich protein [Solanum tuberosum]	3e-72	-2.26907	cell.organisation	Solyc07g006350.3.1	E3 ubiquitin-protein ligase XBAT32 (AHRD V3.3 *** A0A1U8FG64_CAPAN)
LesAffx.45430.1.S1_at	BI927598	transferase, transferring glycosyl groups [Arabidopsis thaliana]	4e-29	-2.42573	misc.UDP glucosyl and glucoronyl transferases	Solyc01g095300.3.1	Glycosyl transferase, family.1
LesAffx.45864.1.S1_at	BI421966	vacuolar protein sorting-associated protein, putative [Ricinus communis]	4e-25	-3.41046	not assigned.no ontology.C2 domain-containing protein	Solyc08g077500.4.1	Pleckstrin homology domain (AHRD V3.3 *** A0A200QQL4_9MAGN)
LesAffx.45975.1.S1_at	BI209975	esterase/lipase/thioesterase family protein [Arabidopsis thaliana]	1e-25	2.40336	not assigned.no ontology	Solyc03g119980.3.1	Alpha/beta-Hydrolases superfamily protein (AHRD V3.3 *** O04083_ARATH)
LesAffx.46085.3.S1_at	BI207733	flavonoid 3-hydroxylase, putative [Ricinus communis]	1e-17	-2.83731	misc.cytochrome P450	Solyc04g071790.3.1
LesAffx.4617.1.A1_at	BG735509	multicopper oxidase, putative [Ricinus communis]	8e-72	2.07512	misc.oxidases - copper, flavone etc.	Solyc08g079090.4.1	Monocopper oxidase-like protein sku5 (AHRD V3.3 *** A0A1J6IJ65_NICAT)
LesAffx.46815.1.S1_at	BI934723	leucine-rich repeat family protein [Arabidopsis thaliana]	2e-13	10.2759	signalling.receptor kinases.leucine rich repeat XI	Solyc01g086920.3.1	Leucine-rich repeat receptor-like protein (AHRD V3.3 *** H6V789_MALDO)
LesAffx.46815.2.S1_at	BI929852	PREDICTED: similar to DRT100 [Vitis vinifera]	3e-107	21.7703	signalling.receptor kinases.leucine rich repeat XI	Solyc01g086920.3.1	Leucine-rich repeat receptor-like protein (AHRD V3.3 *** H6V789_MALDO)
LesAffx.46822.1.S1_at	BG128706	protein phosphatase 2c, putative [Ricinus communis]	1e-25	-2.16377	signalling.MAP kinases	Solyc09g065650.3.1	Protein phosphatase 2C family protein (AHRD V3.3 *** A0A2U1QFD7_ARTAN)
LesAffx.470.1.S1_at	BI929841	hydrolase, alpha/beta fold family protein [Arabidopsis thaliana]	3e-18	-4.56746	not assigned.no ontology	Solyc08g061240.3.1	Alpha/beta-Hydrolases superfamily protein (AHRD V3.3 *** A0A2U1N0Y2_ARTAN)
LesAffx.47004.1.S1_at	BG124841	AGP41 (ARABINOGALACTAN-PROTEIN 41) [Arabidopsis thaliana]	2e-12	4.165	not assigned.unknown	Solyc12g008680.3.1
LesAffx.47136.1.A1_at	BF114246	RecName: Full=UPF0497 membrane protein 2	3e-20	2.12143	not assigned.no ontology	Solyc04g005620.3.1	Casparian strip membrane protein.1
LesAffx.47187.1.S1_at	BM535201	universal stress protein (USP) family protein / early nodulin ENOD18 family protein [Arabidopsis thaliana]	3e-38	-4.82778	stress.abiotic.heat	Solyc03g115230.3.1	Solanum lycopersicum heat shock protein
LesAffx.47386.1.S1_at	AW033570	amino acid binding protein, putative [Ricinus communis]	9e-27	2.16019	not assigned.no ontology	Solyc05g054620.4.1	ACT domain-containing protein (AHRD V3.3 *** A0A2U1PEX2_ARTAN)
LesAffx.4779.1.S1_at	CN385109	peroxidase 4 [Litchi chinensis]	5e-133	1.9981	misc.peroxidases	Solyc04g071890.3.1
LesAffx.48174.1.S1_at	AW934056	BETA-TIP (BETA-TONOPLAST INTRINSIC PROTEIN); water channel [Arabidopsis thaliana]	1e-17	-20.0506	transport.Major Intrinsic Proteins.TIP	Solyc03g019820.3.1	tonoplast intrinsic protein 3.2
LesAffx.48215.1.S1_at	AW945008	PDCB3 (PLASMODESMATA CALLOSE-BINDING PROTEIN 3); callose binding / polysaccharide binding [Arabidopsis thaliana]	1e-22	2.94566	misc.beta 1,3 glucan hydrolases	Solyc03g115200.3.1	Carbohydrate-binding X8 domain superfamily protein (AHRD V3.3 *-* A0A1P8AZV6_ARATH)
LesAffx.48314.2.S1_at	AW029756	zinc finger (C3HC4-type RING finger) family protein [Arabidopsis thaliana]	3e-29	-2.19609	protein.degradation.ubiquitin.E3.RING	No hits found
LesAffx.49476.1.S1_at	BG123140	2-deoxyglucose-6-phosphate phosphatase, putative [Ricinus communis]	8e-39	2.8361	not assigned.no ontology	Solyc11g009020.2.1	Haloacid dehalogenase-like hydrolase (HAD) superfamily protein (AHRD V3.3 *** A0A2U1MUT6_ARTAN),Pfam:PF13419
LesAffx.49712.1.S1_at	BM409915	unnamed protein product [Vitis vinifera]	3e-30	-2.46735	not assigned.unknown	Solyc01g005930.3.1	Lipase/lipooxygenase%2C PLAT/LH2 family protein (AHRD V3.3 *** AT1G55280.2)
LesAffx.49809.1.S1_at	CN384734	ripening-related protein-like; hydrolase-like [Arabidopsis thaliana]	9e-66	3.12255	not assigned.no ontology	Solyc06g076300.3.1	Haloacid dehalogenase-like hydrolase (HAD) superfamily protein (AHRD V3.3 *** A0A2U1Q3B7_ARTAN)
LesAffx.49884.1.S1_at	AW034313	mtn21-like protein [Populus trichocarpa]	2e-27	2.39954	development.unspecified	Solyc08g075460.3.1,Solyc08g075470.3.1	WAT1-related protein (AHRD V3.3 *** K4CMR3_SOLLC)
LesAffx.50387.1.S1_at	AI782537	unknown protein [Arabidopsis thaliana]	3e-28	2.14136	not assigned.unknown	Solyc10g012410.3.1	ribosomal RNA small subunit methyltransferase G (AHRD V3.3 *** AT2G45990.2)
LesAffx.50480.1.S1_at	AI780229	putative TdLFC39 protein [Triticum turgidum subsp. durum]	3e-16	-2.50857	not assigned.unknown	Solyc07g044990.3.1	TRAM, LA.1
LesAffx.50687.1.S1_at	AI773710	short chain dehydrogenase [Solanum tuberosum]	9e-17	2.56706	misc.short chain dehydrogenase/reductase (SDR)	Solyc06g071070.1.1	NAD(P)-binding Rossmann-fold superfamily protein (AHRD V3.3 *** A0A2U1L921_ARTAN),Pfam:PF13561
LesAffx.51045.1.S1_at	AI897693	RecName: Full=Isoflavone reductase homolog; AltName: Full=CP100	4e-30	3.08204	secondary metabolism.flavonoids.isoflavonols	Solyc10g052500.2.1	Isoflavone reductase homolog (AHRD V3.3 *** IFRH_SOLTU)
LesAffx.51128.1.S1_at	AW039061	PREDICTED: hypothetical protein [Vitis vinifera]	2e-17	2.27799	not assigned.unknown	Solyc05g041430.3.1	PTB domain engulfment adapter (AHRD V3.3 *** A0A1P8B0D8_ARATH)
LesAffx.51266.1.S1_at	CN385469	protein binding protein, putative [Ricinus communis]	1e-39	2.32004	not assigned.no ontology	Solyc01g073800.2.1,Solyc01g073810.2.1
LesAffx.51300.1.S1_at	AI780536	metal ion binding protein, putative [Ricinus communis]	4e-16	3.54346	not assigned.unknown	Solyc07g056190.3.1	Heavy metal-associated isoprenylated plant protein (AHRD V3.3 *** A0A2R6QEC1_ACTCH)
LesAffx.51346.1.S1_at	BI933135	PREDICTED: hypothetical protein [Vitis vinifera]	2e-15	2.50794	not assigned.unknown	Solyc01g097860.4.1	myelin-associated oligodendrocyte basic protein (AHRD V3.3 *-* AT1G54520.1)
LesAffx.51360.1.S1_at	AJ784587	anthocyanin acyltransferase [Solanum lycopersicum]	3e-32	2.2152	not assigned.no ontology	Solyc07g008380.2.1,Solyc07g008390.3.1	HXXXD-type acyl-transferase family protein (AHRD V3.3 *** F4JBC7_ARATH)
LesAffx.51604.1.S1_at	BM536176	zinc ion binding protein, putative [Ricinus communis]	5e-69	-2.12939	RNA.regulation of transcription.unclassified	Solyc02g071980.3.1	RING/FYVE/PHD-type zinc finger family protein (AHRD V3.3 *** Q84WW7_ARATH)
LesAffx.51776.1.S1_at	BM412261	electron transfer flavoprotein-ubiquinone oxidoreductase, putative [Ricinus communis]	1e-68	-2.32332	mitochondrial electron transport / ATP synthesis.electron transfer flavoprotein	Solyc12g021170.2.1	Electron transfer flavoprotein-ubiquinone oxidoreductase (AHRD V3.3 *** A0A200QEC5_9MAGN)
LesAffx.52105.1.S1_at	BE432568	myoinositol oxygenase, putative [Ricinus communis]	6e-27	-6.59756	minor CHO metabolism.myo-inositol.myo inositol oxygenases	Solyc06g062430.3.1	Inositol oxygenase (AHRD V3.3 *** A0A2U1PDJ1_ARTAN)
LesAffx.52646.1.S1_at	BI921545	RecName: Full=Isovaleryl-CoA dehydrogenase 2, mitochondrial; Short=IVD 2; Flags: Precursor	3e-35	-2.33761	amino acid metabolism.degradation.branched-chain group.leucine	Solyc11g069180.2.1	Isovaleryl-CoA dehydrogenase (AHRD V3.3 *** B4FQ64_MAIZE)
LesAffx.52881.1.S1_at	AJ785431	conserved hypothetical protein [Ricinus communis]	1e-13	2.01712	not assigned.unknown	Solyc10g081730.2.1	Protein WVD2-like.1
LesAffx.53061.1.S1_at	BI208217	alpha-galactosidase, putative / melibiase, putative / alpha-D-galactoside galactohydrolase, putative [Arabidopsis thaliana]	2e-19	-4.55251	minor CHO metabolism.galactose.alpha-galactosidases	Solyc06g050130.3.1	Alpha-galactosidase (AHRD V3.3 *** K4C5G0_SOLLC)
LesAffx.53149.1.S1_at	BI203829	OEP7 (OUTER ENVELOPE MEMBRANE PROTEIN 7) [Arabidopsis thaliana]	3e-14	3.00244	not assigned.unknown	Solyc06g084300.1.1	outer envelope membrane protein 7-like (AHRD V3.3 *** A0A2I4GU35_9ROSI)
LesAffx.53245.1.S1_at	AW735995	unknown [Glycine max]	4e-24	2.4277	not assigned.unknown	Solyc12g040460.2.1	transmembrane protein%2C putative (Protein of unknown function%2C DUF599) (AHRD V3.3 *** AT3G18215.1)
LesAffx.53501.1.S1_at	BG131258	CYP71D47v2 [Nicotiana tabacum]	8e-15	-2.32736	misc.cytochrome P450	Solyc02g082070.4.1
LesAffx.53517.1.S1_at	AI773309	peroxidase [Nicotiana tabacum]	8e-108	2.82978	misc.peroxidases	Solyc04g071900.4.1
LesAffx.53629.2.S1_at	BG133447	valacyclovir hydrolase, putative [Ricinus communis]	2e-15	-2.08984	not assigned.no ontology	Solyc08g063070.3.1	Alpha/beta-Hydrolases superfamily protein (AHRD V3.3 *** A0A2U1NDY5_ARTAN)
LesAffx.53629.3.S1_at	AI489396	valacyclovir hydrolase, putative [Ricinus communis]	5e-21	-2.02713	not assigned.no ontology	Solyc08g063070.3.1	Alpha/beta-Hydrolases superfamily protein (AHRD V3.3 *** A0A2U1NDY5_ARTAN)
LesAffx.53793.1.S1_at	AW096576	nodulation protein-related [Arabidopsis thaliana]	6e-105	-2.07597	not assigned.unknown	Solyc01g108510.3.1	P-loop containing nucleoside triphosphate hydrolases superfamily protein (AHRD V3.3 *** A0A2U1PVD3_ARTAN)
LesAffx.5435.1.S1_at	BM411022	cytochrome P450 [Populus trichocarpa]	1e-34	-3.55303	misc.cytochrome P450	Solyc05g011970.3.1	Cytochrome (AHRD V3.3 *** A0A1U8EZV2_CAPAN)
LesAffx.54355.2.S1_at	AJ785118	unknown [Glycine max]	5e-12	2.22365	not assigned.unknown	Solyc07g052440.3.1	transmembrane protein 97-like (AHRD V3.3 *** A0A2I4FME0_9ROSI),Pfam:PF10914
LesAffx.54523.1.S1_at	AW220279	putative peroxidase [Tamarix hispida]	2e-21	2.18732	misc.peroxidases	Solyc02g087190.1.1	Peroxidase (AHRD V3.3 *** K4BBM6_SOLLC)
LesAffx.54536.1.S1_at	BM409044	CTF2B [Arabidopsis thaliana]	2e-29	-3.20147	not assigned.unknown	Solyc08g078040.4.1	FAD/NAD(P)-binding oxidoreductase family protein (AHRD V3.3 *** A0A2U1Q205_ARTAN)
LesAffx.54810.1.S1_at	BE432188	AT-hook1 protein [Capsicum annuum]	3e-40	2.02795	RNA.regulation of transcription.putative transcription regulator	Solyc12g087950.1.1	AT-hook motif nuclear-localized protein (AHRD V3.3 *** A0A1U8GD78_CAPAN)
LesAffx.54873.1.S1_at	BI932494	calcium/calmodulin-dependent protein kinase kinase, putative [Ricinus communis]	4e-26	-2.07865	protein.postranslational modification	Solyc11g069300.2.1	Serine/threonine-protein kinase GRIK2 (AHRD V3.3 *-* A0A1U8EV59_CAPAN)
LesAffx.55121.1.S1_at	BM411350	Cell differentiation protein rcd1, putative [Ricinus communis]	3e-11	-5.2851	RNA.regulation of transcription.unclassified	Solyc10g006170.4.1	Cell differentiation protein RCD1-like protein (AHRD V3.3 *** A0A2G3CUT5_CAPCH),Pfam:PF04078
LesAffx.55859.1.S1_at	AW442662	ZW10 [Arabidopsis thaliana]	2e-27	-2.72542	not assigned.no ontology	Solyc04g076830.4.1	Phosphoglycerate mutase-like protein (AHRD V3.3 *** Q8LGT8_SOYBN)
LesAffx.55859.2.S1_at	BG125891	catalytic, putative [Ricinus communis]	1e-25	-2.83571	not assigned.no ontology	Solyc04g076830.4.1	Phosphoglycerate mutase-like protein (AHRD V3.3 *** Q8LGT8_SOYBN)
LesAffx.55859.3.S1_at	BI209201	SP-4 [Glycine max]	7e-17	-3.35132	not assigned.no ontology	Solyc04g076830.4.1	Phosphoglycerate mutase-like protein (AHRD V3.3 *** Q8LGT8_SOYBN)
LesAffx.56.6.S1_at	BM536076	Heat shock factor protein HSF30, putative [Ricinus communis]	9e-33	-4.34376	RNA.regulation of transcription.HSF,Heat-shock transcription factor family	Solyc06g053960.3.1	Heat shock transcription factor (AHRD V3.3 *-* A0A1Y1I763_KLENI)
LesAffx.56104.1.S1_at	BE431791	RING-H2 finger protein ATL3J, putative [Ricinus communis]	2e-28	-2.57819	protein.degradation.ubiquitin.E3.RING	Solyc12g006230.3.1	RING/U-box superfamily protein (AHRD V3.3 *** AT2G04240.2)
LesAffx.56237.1.S1_at	AW218110	nodulin-like protein [Plantago major]	2e-20	2.98366	development.unspecified	Solyc09g010360.3.1	WAT1-related protein (AHRD V3.3 *** K4CR63_SOLLC)
LesAffx.56389.1.S1_at	AW034707	chalcone reductase [Sesbania rostrata]	8e-16	-4.63161	secondary metabolism.flavonoids.chalcones	Solyc03g098100.4.1	Methylecgonone reductase (AHRD V3.3 *** A0A2G3CXI4_CAPCH)
LesAffx.56547.2.S1_at	BI207815	PGIP [Capsicum annuum]	4e-40	2.02305	cell wall.degradation.pectate lyases and polygalacturonases	Solyc09g014480.3.1	Polygalacturonase inhibiting protein (AHRD V3.3 *** D7RJV7_CAPAN)
LesAffx.56547.3.A1_at	CN385691	unnamed protein product [Vitis vinifera]	9e-45	-2.37636	not assigned.unknown	Solyc01g008070.3.1
LesAffx.56589.1.S1_at	AW036515	SRO2 (SIMILAR TO RCD ONE 2); NAD+ ADP-ribosyltransferase [Arabidopsis thaliana]	2e-31	-2.37962	not assigned.no ontology	Solyc05g005280.4.1	Poly [ADP-ribose] polymerase (AHRD V3.3 *** A0A2G2WJW6_CAPBA)
LesAffx.56589.2.S1_at	BI204784	SRO2 (SIMILAR TO RCD ONE 2); NAD+ ADP-ribosyltransferase [Arabidopsis thaliana]	3e-15	-2.94006	not assigned.no ontology	Solyc05g005290.4.1	Poly [ADP-ribose] polymerase (AHRD V3.3 *** A0A2G2WJW6_CAPBA)
LesAffx.56634.1.S1_at	AW035702	unnamed protein product [Nicotiana tabacum]	3e-22	2.69008	not assigned.unknown	Solyc04g082960.1.1	Poly polymerase (AHRD V3.3 *** Q9C9J8_ARATH)
LesAffx.57251.1.S1_at	BI208760	fasciclin-like arabinogalactan protein 4 [Gossypium hirsutum]	1e-17	7.73151	cell wall.cell wall proteins.AGPs	Solyc07g053540.1.1	Fasciclin-like arabinogalactan protein 9 (AHRD V3.3 *** A0A1U8HBV4_CAPAN)
LesAffx.57363.1.S1_at	AW035806	cell wall peroxidase [Capsicum annuum]	2e-55	3.78052	misc.peroxidases	Solyc11g018800.3.1
LesAffx.57454.1.S1_at	BI923132	Calmodulin, putative [Ricinus communis]	3e-24	3.12277	signalling.calcium	Solyc01g010020.3.1	Calmodulin (AHRD V3.3 *** B6SJJ2_MAIZE)
LesAffx.57480.1.S1_at	AW625281	protein phosphatase 2C, putative / PP2C, putative [Arabidopsis thaliana]	4e-20	-2.31986	protein.postranslational modification	Solyc03g118890.4.1
LesAffx.5776.1.S1_at	BG127982	phytochromobilin synthase [Solanum lycopersicum]	1e-22	-2.01386	PS.lightreaction.other electron carrier (ox/red).ferredoxin oxireductase	Solyc01g008930.4.1	AUREA phytochromobilin synthase
LesAffx.57779.1.S1_at	BE344508	PREDICTED: hypothetical protein [Vitis vinifera]	4e-18	-2.96064	not assigned.unknown	Solyc06g069250.2.1
LesAffx.5781.1.S1_at	BI204122	putative C-8,7 sterol isomerase [Solanum tuberosum]	9e-52	2.17709	hormone metabolism.brassinosteroid.synthesis-degradation.sterols.HYD1	Solyc06g082980.3.1	Emopamil-binding (AHRD V3.3 *** A0A2U1L1I9_ARTAN)
LesAffx.5781.2.S1_at	AI776965	putative C-8,7 sterol isomerase [Solanum tuberosum]	4e-28	2.02165	hormone metabolism.brassinosteroid.synthesis-degradation.sterols.HYD1	Solyc06g082980.3.1	Emopamil-binding (AHRD V3.3 *** A0A2U1L1I9_ARTAN)
LesAffx.58019.1.S1_at	BI929233	invertase/pectin methylesterase inhibitor family protein [Arabidopsis thaliana]	5e-52	6.27293	misc.invertase/pectin methylesterase inhibitor family protein	Solyc07g042390.3.1	Plant invertase/pectin methylesterase inhibitor superfamily protein (AHRD V3.3 *** A0A061GSW0_THECC)
LesAffx.58064.1.S1_at	CN385367	glutaredoxin, grx, putative [Ricinus communis]	2e-25	2.80981	redox.glutaredoxins	Solyc07g053550.3.1	Glutaredoxin-C9 (AHRD V3.3 *** A0A2G2WE57_CAPBA)
LesAffx.58082.1.S1_at	BE354430	PREDICTED: hypothetical protein [Vitis vinifera]	7e-36	2.30075	not assigned.unknown	Solyc01g104580.3.1	Late embryogenesis abundant protein (AHRD V3.3 *** A0A200Q6I0_9MAGN)
LesAffx.58110.1.S1_at	BE435276	WD-repeat protein, putative [Ricinus communis]	1e-81	-3.07789	not assigned.no ontology	Solyc04g072890.4.1	Transducin/WD40 repeat-like superfamily protein (AHRD V3.3 *** F4I1K5_ARATH)
LesAffx.58244.1.S1_at	BG642575	Chain A, X-Ray Structure Of A Lysine Decarboxylase-Like Protein From Arabidopsis Thaliana Gene At2g37210	7e-23	2.01288	not assigned.unknown	Solyc11g069570.2.1	Cytokinin riboside 5'-monophosphate phosphoribohydrolase (AHRD V3.3 *** A0A2G2YHS4_CAPAN)
LesAffx.58365.1.S1_at	BM536079	heat shock protein binding protein, putative [Ricinus communis]	2e-35	-2.0391	stress.abiotic.heat	Solyc09g005120.3.1	DnaJ protein ERDJ3A (AHRD V3.3 *** A0A2G2VZ69_CAPBA)
LesAffx.58896.1.S1_at	BE434430	Tobacco mosaic virus helicase domain-binding protein [Nicotiana tabacum]	2e-52	-2.01662	protein.degradation.AAA type	Solyc01g094150.3.1	AAA-type ATPase family protein (AHRD V3.3 *** A0A2U1ML03_ARTAN)
LesAffx.5912.1.A1_at	BG124625	cytochrome P450 [Populus trichocarpa]	4e-55	5.01523	misc.cytochrome P450	Solyc12g045020.2.1	Cytochrome (AHRD V3.3 *** A0A2G2Y725_CAPAN)
LesAffx.59336.1.S1_at	BI203548	Dehydration-responsive protein RD22 precursor, putative [Ricinus communis]	2e-18	3.09313	cell wall.degradation.pectate lyases and polygalacturonases	Solyc01g109500.4.1	BURP domain-containing protein (AHRD V3.3 *-* A0A1Q3C0F5_CEPFO)
LesAffx.59569.1.S1_at	BI203707	basic blue copper protein [Cicer arietinum]	2e-28	2.69238	misc.plastocyanin-like	Solyc01g104400.3.1	Basic blue protein (AHRD V3.3 *** A0A1U8E747_CAPAN)
LesAffx.59595.1.S1_at	BI207419	Protein AIG2, putative [Ricinus communis]	2e-34	2.63434	stress.biotic	Solyc08g006070.4.1
LesAffx.59637.1.S1_at	BI205464	RecName: Full=Isovaleryl-CoA dehydrogenase 2, mitochondrial; Short=IVD 2; Flags: Precursor	3e-38	-2.99767	amino acid metabolism.degradation.branched-chain group.leucine	Solyc11g069180.2.1	Isovaleryl-CoA dehydrogenase (AHRD V3.3 *** B4FQ64_MAIZE)
LesAffx.60109.1.S1_at	BI204244	conserved hypothetical protein [Ricinus communis]	7e-60	2.32071	not assigned.unknown	Solyc01g087540.4.1
LesAffx.60146.1.S1_at	AW624233	Non-imprinted in Prader-Willi/Angelman syndrome region protein, putative [Ricinus communis]	6e-13	2.11803	transport.misc	Solyc01g103760.3.1	magnesium transporter NIPA (DUF803) (AHRD V3.3 *** AT4G13800.8)
LesAffx.60146.2.S1_at	AI774135	Non-imprinted in Prader-Willi/Angelman syndrome region protein, putative [Ricinus communis]	4e-24	2.15079	transport.misc	Solyc01g103760.3.1	magnesium transporter NIPA (DUF803) (AHRD V3.3 *** AT4G13800.8)
LesAffx.60225.1.S1_at	BI207693	HVA22-like protein c , putative [Solanum demissum]	1e-27	2.63741	hormone metabolism.abscisic acid.induced-regulated-responsive-activated	Solyc05g007300.3.1	HVA22-like protein (AHRD V3.3 *** A0A1U8EJU9_CAPAN)
LesAffx.60643.2.S1_at	AI898261	putative lysine ketoglutarate reductase trans-splicing related 1 [Oryza sativa Japonica Group]	1e-30	-2.12309	not assigned.unknown	Solyc05g013650.2.1
LesAffx.60827.1.S1_at	BF097880	catalytic, putative [Ricinus communis]	3e-20	2.15587	not assigned.no ontology	Solyc09g009550.4.1
LesAffx.60831.1.S1_at	AW928514	Peroxidase 44 precursor, putative [Ricinus communis]	6e-21	2.50167	misc.peroxidases	Solyc09g072700.4.1	Peroxidase (AHRD V3.3 *** K4CUU6_SOLLC)
LesAffx.60898.1.S1_at	BM535294	putative imbibition protein [Cicer arietinum]	3e-20	-2.03442	minor CHO metabolism.raffinose family.raffinose synthases.putative	Solyc03g058970.4.1	Raffinose synthase family protein (AHRD V3.3 *** A0A2U1L8D0_ARTAN)
LesAffx.60939.1.S1_at	BF052052	catalytic, putative [Ricinus communis]	4e-27	2.03453	not assigned.no ontology	Solyc08g023500.4.1
LesAffx.61000.1.S1_at	BM410987	predicted protein [Populus trichocarpa]	4e-47	2.95612	not assigned.unknown	Solyc09g082980.3.1	DUF506 domain-containing protein (AHRD V3.3 *** A0A1Q3BNU4_CEPFO)
LesAffx.61047.1.S1_at	AW934450	synovial sarcoma associated ss18 protein, putative [Ricinus communis]	2e-18	4.09575	RNA.regulation of transcription.General Transcription	Solyc11g006230.3.1	GRF1-interacting factor.1
LesAffx.6110.1.S1_at	BF098450	21 kDa protein precursor, putative [Ricinus communis]	3e-14	3.26737	misc.invertase/pectin methylesterase inhibitor family protein	Solyc10g076730.1.1	Plant invertase/pectin methylesterase inhibitor superfamily protein (AHRD V3.3 *** A0A061E7V9_THECC)
LesAffx.61242.1.S1_at	BE462452	Splicing factor, arginine/serine-rich, putative [Ricinus communis]	7e-35	-2.72955	not assigned.unknown	Solyc02g090850.3.1	CLK4-associating serine/arginine-rich protein (AHRD V3.3 *** A8MS51_ARATH)
LesAffx.62070.1.S1_at	BI924487	Pectate lyase precursor, putative [Ricinus communis]	8e-107	6.58047	cell wall.degradation.pectate lyases and polygalacturonases	Solyc05g014000.4.1
LesAffx.62239.2.S1_at	AW031850	binding [Arabidopsis thaliana]	5e-21	-2.37169	not assigned.unknown	Solyc07g066030.4.1	Proteasome activator subunit 4 (AHRD V3.3 *** A0A2G2WFP4_CAPBA)
LesAffx.62264.1.S1_at	AW650522	succinic semialdehyde reductase isofom2 [Solanum lycopersicum]	1e-42	2.18192	OPP.oxidative PP.6-phosphogluconate dehydrogenase	Solyc03g121720.2.1	Glyoxylate reductase 2 (AHRD V3.3 *** A0A1P8AS42_ARATH)
LesAffx.62334.1.S1_at	AW647879	transcription regulator, putative [Ricinus communis]	9e-17	5.53099	RNA.regulation of transcription.bHLH,Basic Helix-Loop-Helix family	Solyc05g007210.2.1	Transcription factor PRE4 (AHRD V3.3 *** A0A2G2VLX3_CAPBA)
LesAffx.62411.1.S1_at	AW625090	inositol-1-monophosphatase [Zea mays]	3e-26	-2.0626	nucleotide metabolism.degradation	Solyc01g109930.4.1	Inositol-1-monophosphatase (AHRD V3.3 *** B6SMK8_MAIZE)
LesAffx.62549.1.S1_at	AW649200	esterase/lipase/thioesterase family protein [Arabidopsis thaliana]	3e-26	-6.5037	not assigned.no ontology	Solyc09g075140.3.1	Alpha/beta-Hydrolases superfamily protein (AHRD V3.3 *** A0A2U1LF81_ARTAN)
LesAffx.62577.1.S1_at	AW621734	BTB/POZ domain-containing protein [Arabidopsis thaliana]	1e-17	-3.29297	not assigned.no ontology.BTB/POZ domain-containing protein	Solyc07g065930.3.1	BTB/POZ domain-containing protein (AHRD V3.3 *** A0A1U8HLU2_CAPAN)
LesAffx.62584.1.S1_at	AW621645	UDP-glucuronic acid/UDP-N-acetylgalactosamine transporter, putative [Ricinus communis]	6e-27	-2.02925	transport	Solyc11g069540.3.1
LesAffx.62690.1.S1_at	BI206793	carboxy-lyase, putative [Ricinus communis]	1e-25	-2.34816	transport.misc	Solyc08g062820.3.1	Cytokinin riboside 5'-monophosphate phosphoribohydrolase (AHRD V3.3 *** A0A2G3BRK1_CAPCH)
LesAffx.62906.1.S1_at	BI923447	Mitochondrial carnitine/acylcarnitine carrier protein, putative [Ricinus communis]	7e-34	-7.49998	transport.metabolite transporters at the mitochondrial membrane	Solyc06g066680.3.1	Mitochondrial carrier protein (AHRD V3.3 *** A0A200PP03_9MAGN)
LesAffx.63074.1.S1_at	AW217297	Avr9/Cf-9 rapidly elicited protein 140 [Nicotiana tabacum]	6e-67	2.28145	hormone metabolism.abscisic acid.induced-regulated-responsive-activated	Solyc03g098660.3.1	GRAM domain (AHRD V3.3 *** A0A200Q4W9_9MAGN)
LesAffx.63523.1.S1_at	AI781951	transcription factor, putative [Ricinus communis]	2e-64	2.00624	RNA.regulation of transcription.C2H2 zinc finger family	Solyc08g006470.4.1
LesAffx.63687.1.S1_at	CN384460	26.5 kDa class P-related heat shock protein (HSP26.5-P) [Arabidopsis thaliana]	3e-35	3.26247	stress.abiotic.heat	Solyc02g080410.3.1	18.8 kDa class V heat shock protein (AHRD V3.3 *** A0A2G2VBF1_CAPBA)
LesAffx.63770.2.S1_at	BG129608	T-complex protein 1 epsilon subunit, putative / TCP-1-epsilon, putative / chaperonin, putative [Arabidopsis thaliana]	4e-15	-2.07116	protein.folding	Solyc05g013990.3.1	T-complex protein.1
LesAffx.63971.1.S1_at	AI895906	Putative pyridoxamine 5-phosphate oxidase [Oryza sativa]	2e-36	-2.3011	transport.misc	Solyc03g113770.3.1	NAD(P)H-hydrate epimerase (AHRD V3.3 *** A0A1U8G4A3_CAPAN)
LesAffx.63980.1.S1_at	AI780160	phosphatase/ phosphoprotein phosphatase/ protein tyrosine phosphatase [Arabidopsis thaliana]	5e-21	3.40644	protein.postranslational modification	Solyc04g056340.4.1	Tyrosine phosphatase family protein (AHRD V3.3 *** A0A2U1PX48_ARTAN)
LesAffx.64062.1.S1_at	AW040768	germin like protein [Nicotiana tabacum]	6e-49	34.1508	stress.abiotic.unspecified	Solyc03g123410.1.1	Germin-like protein.1
LesAffx.64171.1.S1_at	AW622064	LOB domain-containing protein, putative [Ricinus communis]	9e-28	3.02051	RNA.regulation of transcription.AS2,Lateral Organ Boundaries Gene Family	Solyc02g092550.3.1	LOB domain-containing protein 38 (AHRD V3.3 *** A0A2G2XGY4_CAPBA)
LesAffx.64171.2.S1_at	AI779060	LBD38 (LOB DOMAIN-CONTAINING PROTEIN 38) [Arabidopsis thaliana]	4e-25	3.03159	RNA.regulation of transcription.AS2,Lateral Organ Boundaries Gene Family	Solyc02g092550.3.1	LOB domain-containing protein 38 (AHRD V3.3 *** A0A2G2XGY4_CAPBA)
LesAffx.64206.1.S1_at	AW034232	Aspartic proteinase nepenthesin-1 precursor, putative [Ricinus communis]	2e-24	2.2494	RNA.regulation of transcription.unclassified	Solyc10g009410.1.1	Eukaryotic aspartyl protease family protein (AHRD V3.3 *** A0A072U5I5_MEDTR)
LesAffx.64675.1.S1_a_at	CN385903	basic helix-loop-helix (bHLH) family protein [Arabidopsis thaliana]	4e-37	3.71299	RNA.regulation of transcription.bHLH,Basic Helix-Loop-Helix family	Solyc07g018010.3.1	bHLH transcription factor139
LesAffx.64741.1.S1_at	AI775317	catalytic, putative [Ricinus communis]	5e-25	-2.164	amino acid metabolism.degradation.aspartate family.lysine	Solyc01g090697.1.1,Solyc01g090693.1.1	3-hydroxyisobutyryl-CoA hydrolase-like protein 1, mitochondrial (AHRD V3.3 *** A0A1U8EBI0_CAPAN)
LesAffx.65028.1.S1_at	BG128587	fiber protein Fb34 [Zea mays]	2e-32	2.41849	not assigned.unknown	Solyc05g009330.3.1	Fiber protein Fb34 (AHRD V3.3 *** B4FVT6_MAIZE)
LesAffx.65060.1.A1_at	CK716180	beta-glucosidase, putative [Ricinus communis]	7e-47	4.41857	misc.gluco-, galacto- and mannosidases	Solyc03g031730.3.1	Beta-glucosidase (AHRD V3.3 *** B6SYQ7_MAIZE)
LesAffx.65068.1.A1_at	CK716006	cytochrome P450 [Petunia x hybrida]	1e-40	-2.61037	misc.cytochrome P450	Solyc02g090300.3.1	Geraniol 8-hydroxylase (AHRD V3.3 *** A0A1U8FQZ4_CAPAN)
LesAffx.65352.2.S1_at	BI933282	cyclase family protein [Arabidopsis thaliana]	5e-23	-2.88099	DNA.unspecified	Solyc01g107700.4.1	Kynurenine formamidase (AHRD V3.3 *** A0A1J3JDK4_NOCCA)
LesAffx.65524.1.S1_at	BM409180	protein phosphatase-2c, putative [Ricinus communis]	2e-33	-2.17873	protein.postranslational modification	Solyc10g005640.4.1	Protein phosphatase 2C (AHRD V3.3 *** A0A2U1PF73_ARTAN)
LesAffx.65757.1.S1_at	AW624713	transferase family protein [Arabidopsis thaliana]	5e-56	-2.0274	not assigned.no ontology	Solyc09g092270.3.1	Transferase (AHRD V3.3 *** A0A200PUF8_9MAGN)
LesAffx.65821.1.S1_at	AI777420	sigma factor sigb regulation protein rsbq, putative [Ricinus communis]	1e-18	2.26262	not assigned.no ontology	Solyc04g077860.4.1
LesAffx.65881.1.S1_at	BE462521	Erwinia induced protein 1 [Solanum tuberosum]	3e-29	2.54791	not assigned.no ontology	Solyc01g112080.3.1	Lysm domain GPI-anchored protein 2 (AHRD V3.3 *** A0A2U1M2U7_ARTAN)
LesAffx.65882.1.S1_at	BG129533	unknown protein [Oryza sativa Japonica Group]	3e-19	2.00145	not assigned.unknown	Solyc10g008320.1.1	microtubule-associated protein (AHRD V3.3 *** AT4G28310.1)
LesAffx.66165.1.S1_at	AW649540	forever young oxidoreductase [Lycopersicon esculentum]	1e-27	1.99771	misc.short chain dehydrogenase/reductase (SDR)	Solyc03g098460.3.1	NAD(P)-binding Rossmann-fold superfamily protein (AHRD V3.3 *** A0A2U1MVW0_ARTAN)
LesAffx.66175.1.S1_at	BI921979	heavy-metal-associated domain-containing protein [Arabidopsis thaliana]	2e-20	4.6174	DNA.repair	Solyc01g095070.4.1
LesAffx.66226.2.S1_at	BI205336	Protein P21, putative [Ricinus communis]	6e-50	2.67621	stress.biotic	Solyc03g118780.3.1	Thaumatin-like protein (AHRD V3.3 *** A0A2G2WQ90_CAPBA)
LesAffx.66230.2.S1_at	BG132008	CePP putative protein [Brassica napus]	3e-21	-2.02882	cell.division	Solyc02g091330.4.1	AAR2 protein family (AHRD V3.3 *** A0A2U1KD81_ARTAN)
LesAffx.66253.1.S1_at	BI921578	NL0D [Lycopersicon esculentum]	6e-32	3.79067	stress.biotic.PR-proteins	Solyc01g005730.3.1	NL0C (AHRD V3.3 *** Q9ZS83_SOLLC)
LesAffx.66258.1.S1_at	BI921468	H0425E08.4 [Oryza sativa (indica cultivar-group)]	1e-20	2.18944	not assigned.unknown	Solyc06g073380.3.1	Histidine protein methyltransferase.1
LesAffx.66270.1.S1_at	BM410146	CBL-interacting serine/threonine-protein kinase, putative [Ricinus communis]	6e-129	-3.57265	protein.postranslational modification	Solyc09g018280.1.1	Non-specific serine/threonine protein kinase (AHRD V3.3 *** A0A2G3DDH8_CAPCH)
LesAffx.66316.1.S1_at	BI921484	predicted protein [Populus trichocarpa]	8e-65	3.21408	not assigned.no ontology	No hits found
LesAffx.66342.1.S1_at	BI209428	unknown [Glycine max]	1e-79	2.6911	not assigned.unknown	Solyc10g085420.3.1	Protein LURP-one-related 15 (AHRD V3.3 *** A0A2G2VU46_CAPBA)
LesAffx.66367.1.S1_at	BM410818	pyruvate kinase, putative [Ricinus communis]	9e-33	2.01585	glycolysis.PK	Solyc01g049650.3.1
LesAffx.66384.1.S1_at	BM408578	BAG domain containing protein [Zea mays]	2e-22	-2.78925	signalling.G-proteins	Solyc06g072430.3.1	BAG family molecular chaperone regulator 5, mitochondrial (AHRD V3.3 *-* A0A2I0XHJ2_9ASPA)
LesAffx.66556.1.S1_at	AW091881	ARF GTPase activator, putative [Ricinus communis]	9e-37	2.48438	not assigned.no ontology.C2 domain-containing protein	Solyc02g063355.1.1,Solyc02g063370.2.1	Calcium-dependent lipid-binding (CaLB domain) family protein (AHRD V3.3 *** A0A2U1LMA8_ARTAN)
LesAffx.66657.1.S1_at	BI205872	glutaredoxin [Populus trichocarpa]	8e-20	3.19633	redox.glutaredoxins	Solyc08g062970.1.1	Glutaredoxin (AHRD V3.3 *** A0A118JSL8_CYNCS)
LesAffx.6688.1.S1_at	BI205190	cold-induced glucosyl transferase [Solanum sogarandinum]	2e-231	-2.07365	misc.UDP glucosyl and glucoronyl transferases	Solyc09g092500.1.1	UDP-glycosyltransferase 75.1
LesAffx.66966.1.S1_at	BG135649	glycosyl hydrolase family-like protein [Salvia miltiorrhiza]	1e-80	-4.09299	minor CHO metabolism.galactose.alpha-galactosidases	Solyc06g050130.3.1	Alpha-galactosidase (AHRD V3.3 *** K4C5G0_SOLLC)
LesAffx.66981.1.S1_at	BI210896	aquaglyceroporin; tonoplast intrinsic protein (TIPa) [Nicotiana tabacum]	8e-133	2.21899	transport.Major Intrinsic Proteins.TIP	Solyc08g066840.3.1	tonoplast intrinsic protein 4.1
LesAffx.67191.1.S1_at	AW032985	zinc finger protein, putative [Ricinus communis]	3e-48	-2.17861	not assigned.no ontology	Solyc02g084700.3.1	Histidine kinase-, DNA gyrase B-, and HSP90-like ATPase family protein (AHRD V3.3 *** A0A1P8BEQ3_ARATH)
LesAffx.67298.1.S1_at	BG126541	50S ribosomal protein L18, chloroplast precursor, putative [Ricinus communis]	4e-26	2.09009	protein.synthesis.misc ribososomal protein	Solyc12g098890.2.1	50S ribosomal protein L18 (AHRD V3.3 *** A0A1U8F639_CAPAN)
LesAffx.67446.2.S1_at	BG130533	carboxy-lyase, putative [Ricinus communis]	7e-33	2.6834	not assigned.unknown	Solyc09g007830.3.1	Cytokinin riboside 5'-monophosphate phosphoribohydrolase (AHRD V3.3 *** A0A1U8E671_CAPAN)
LesAffx.67449.1.S1_at	BI929528	putative uroporphyrinogen decarboxylase [Cucumis sativus]	2e-45	2.07645	tetrapyrrole synthesis.uroporphyrinogen decarboxylase	Solyc10g007320.3.1	Uroporphyrinogen decarboxylase (AHRD V3.3 *** A0A1U8EDS3_CAPAN)
LesAffx.67499.1.S1_at	BG123425	hypothetical protein [Vitis vinifera]	3e-30	3.6115	not assigned.unknown	Solyc05g015980.3.1	Gap junction beta-4 protein (AHRD V3.3 *** AT5G13100.1)
LesAffx.67767.1.S1_at	BF096648	conserved hypothetical protein [Ricinus communis]	2e-21	2.69398	not assigned.unknown	Solyc06g083080.3.1	Pathogenic type III effector avirulence factor Avr AvrRpt-cleavage: cleavage site protein (AHRD V3.3 *** Q8LEL0_ARATH)
LesAffx.67882.1.S1_at	AW625403	transferase, transferring glycosyl groups, putative [Ricinus communis]	3e-27	2.03404	not assigned.unknown	Solyc01g008100.3.1	Transferring glycosyl group transferase (AHRD V3.3 *** Q8L9Q7_ARATH)
LesAffx.68054.1.S1_at	AI898501	DnaJ-like protein [Glycine max]	7e-19	-2.05072	stress.abiotic.heat	Solyc01g100230.3.1	DnaJ-like protein subfamily B member 6 (AHRD V3.3 *** A0A2G2V7W8_CAPBA)
LesAffx.68306.1.S1_at	BE461086	ATP binding protein, putative [Ricinus communis]	5e-18	-3.27618	not assigned.no ontology	Solyc06g071750.3.1	Octicosapeptide/Phox/Bem1p (AHRD V3.3 *-* B6SZC5_MAIZE)
LesAffx.68676.1.S1_at	AW934686	PREDICTED: hypothetical protein [Vitis vinifera]	1e-21	-2.12657	not assigned.unknown	Solyc02g093720.3.1	TPX2 (Targeting protein for Xklp2) protein family (AHRD V3.3 *-* F4J761_ARATH)
LesAffx.68787.1.S1_at	BG131132	PREDICTED: hypothetical protein [Vitis vinifera]	2e-109	-2.95485	not assigned.unknown	Solyc06g036640.4.1	alpha-(1%2C6)-fucosyltransferase (AHRD V3.3 *** AT5G28910.2)
LesAffx.68979.1.S1_at	AW738383	mitogen-activated protein kinase [Nicotiana tabacum]	6e-68	-2.0278	protein.postranslational modification	Solyc06g082470.3.1	MAP kinase kinase kinase 42
LesAffx.69109.1.S1_at	AW650684	zinc finger protein, putative [Ricinus communis]	3e-23	2.34685	misc.GDSL-motif lipase	Solyc11g031960.2.1	GDSL esterase/lipase (AHRD V3.3 *** A0A2G3C1I3_CAPCH)
LesAffx.69164.1.S1_at	AW649318	conserved hypothetical protein [Ricinus communis]	3e-20	2.03515	not assigned.unknown	Solyc01g080910.2.1	polyadenylate-binding protein 1-B-binding protein (AHRD V3.3 *** AT5G44860.2)
LesAffx.69296.1.S1_at	AW092917	Xyloglucan endotransglucosylase/hydrolase protein 14 precursor, putative [Ricinus communis]	2e-51	3.1588	cell wall.modification	Solyc09g008320.4.1
LesAffx.69439.1.S1_at	AI775563	ROP9 (RHO-RELATED PROTEIN FROM PLANTS 9); GTP binding [Arabidopsis thaliana]	7e-06	2.15139	signalling.G-proteins	Solyc03g114070.3.1	Rac-like GTP binding protein (AHRD V3.3 *** Q9S821_PHYPA)
LesAffx.69609.1.S1_at	AW929283	S-adenosyl-L-methionine:salicylic acid carboxyl methyltransferase [Atropa belladonna]	1e-31	3.74843	hormone metabolism.salicylic acid.synthesis-degradation	Solyc09g091550.3.1	S-adenosyl-L-methionine-dependent methyltransferases superfamily protein (AHRD V3.3 *** A0A2U1PMX3_ARTAN)
LesAffx.69647.1.S1_at	AW223794	wound-responsive protein-related [Arabidopsis thaliana]	2e-19	-2.36776	stress.abiotic.touch/wounding	Solyc12g089220.3.1	Bifunctional nuclease 2 (AHRD V3.3 *** A0A2G2Y9Z2_CAPAN)
LesAffx.69647.2.S1_at	AI774131	putative wound inductive gene [Oryza sativa Japonica Group]	5e-12	-2.89343	stress.abiotic.touch/wounding	Solyc12g089220.3.1	Bifunctional nuclease 2 (AHRD V3.3 *** A0A2G2Y9Z2_CAPAN)
LesAffx.69659.1.S1_at	CK468696	class IV chitinase [Nicotiana tabacum]	1e-134	3.34458	stress.biotic	Solyc04g072000.4.1
LesAffx.69669.1.S1_at	BM409359	exostosin family protein [Arabidopsis thaliana]	1e-57	-2.15699	misc.UDP glucosyl and glucoronyl transferases	Solyc08g066680.3.1	Exostosin-like (AHRD V3.3 *** A0A200QDL7_9MAGN)
LesAffx.69867.1.S1_at	BE450245	polygalacturonase-like protein [Arabidopsis thaliana]	5e-26	2.17949	cell wall.degradation.pectate lyases and polygalacturonases	Solyc09g075460.3.1	Pectin lyase-like superfamily protein (AHRD V3.3 *** A0A2U1PV10_ARTAN)
LesAffx.69872.1.S1_at	CN385882	predicted protein [Populus trichocarpa]	7e-17	-7.97632	not assigned.unknown	Solyc01g073720.2.1	Transmembrane protein (AHRD V3.3 *** Q8LC91_ARATH)
LesAffx.69957.1.S1_at	BM410870	small heat-shock protein, putative [Ricinus communis]	1e-28	-5.39504	stress.abiotic.heat	Solyc03g111780.1.1	F-BOX AND WD40 DOMAIN
LesAffx.70016.1.S1_at	AW035020	integral membrane HPP family protein [Arabidopsis thaliana]	3e-48	2.8919	not assigned.no ontology	Solyc03g113280.3.1	Integral membrane HPP family protein (AHRD V3.3 *** A0A2U1NK12_ARTAN)
LesAffx.70078.1.S1_at	BI210809	ras-related GTP binding protein [Oryza sativa]	8e-31	2.06653	signalling.G-proteins	Solyc02g072180.3.1	RAB GTPase (AHRD V3.3 *** A0A2U1Q460_ARTAN)
LesAffx.70106.1.S1_at	AW033251	oxygen-evolving complex-related [Arabidopsis thaliana]	2e-21	2.19079	PS.lightreaction.photosystem II.PSII polypeptide subunits	Solyc12g094720.3.1
LesAffx.70106.2.S1_at	AW092712	thylakoid lumen protein, chloroplast precursor [Arabidopsis thaliana]	3e-21	2.29527	PS.lightreaction.photosystem II.PSII polypeptide subunits	Solyc12g094720.3.1
LesAffx.70134.1.S1_at	AW091559	ATP binding protein, putative [Ricinus communis]	5e-21	2.33716	not assigned.no ontology	Solyc02g079360.3.1	Phox/Bem1p (AHRD V3.3 *** A0A200Q8I8_9MAGN)
LesAffx.70264.1.S1_at	AW929113	peroxisomal small heat shock protein [Glycine max]	4e-17	-3.09499	stress.abiotic.heat	Solyc04g014480.3.1	15.7 kDa heat shock protein, peroxisomal (AHRD V3.3 *** A0A1U8GLK8_CAPAN)
LesAffx.70270.1.S1_at	AI773931	mannan synthase [Coffea canephora]	6e-110	3.01601	cell wall.cellulose synthesis	Solyc11g066820.2.1	Glucomannan 4-beta-mannosyltransferase 2 (AHRD V3.3 *** A0A1U8HBW8_CAPAN)
LesAffx.70335.1.S1_at	CK716219	Protein kinase domain containing protein [Oryza sativa (japonica cultivar-group)]	4e-20	2.20234	signalling.receptor kinases.wall associated kinase	Solyc06g060680.2.1	Protein kinase superfamily protein (AHRD V3.3 *** Q9SVY4_ARATH)
LesAffx.70371.1.S1_at	BE432441	RHA2A; protein binding / ubiquitin-protein ligase/ zinc ion binding [Arabidopsis thaliana]	2e-17	2.03186	protein.degradation.ubiquitin.E3.RING	Solyc04g007500.1.1	RING-H2 finger protein 2B (AHRD V3.3 *** A0A2U1PWM9_ARTAN)
LesAffx.70522.1.S1_at	BI423015	EDGP precursor [Daucus carota]	1e-46	2.24291	not assigned.no ontology	Solyc01g079950.3.1
LesAffx.70627.1.S1_at	BI922575	protease C56, putative [Ricinus communis]	2e-82	-2.30329	not assigned.no ontology	Solyc02g081400.3.1	Protein DJ.1
LesAffx.70627.2.S1_at	BI210704	DJ-1 family protein / protease-related [Arabidopsis thaliana]	2e-21	-2.64221	not assigned.no ontology	Solyc02g081400.3.1	Protein DJ.1
LesAffx.70713.1.S1_at	BM535981	unnamed protein product [Vitis vinifera]	8e-28	-2.42535	not assigned.unknown	Solyc05g008380.4.1	envelope glycoprotein B (AHRD V3.3 *** AT1G80540.3)
LesAffx.70722.1.S1_at	AW030137	two-component sensor protein histidine protein kinase, putative [Ricinus communis]	3e-48	3.20638	RNA.regulation of transcription.ARR	Solyc02g071220.3.1	type-A response regulator2
LesAffx.70735.2.S1_at	AI487005	lysine ketoglutarate reductase trans-splicing related 1 [Arabidopsis thaliana]	5e-15	-2.34091	not assigned.unknown	Solyc02g078820.3.1	Lysine ketoglutarate reductase trans-splicing-like protein (DUF707) (AHRD V3.3 *** A0A1P8AQF5_ARATH)
LesAffx.70769.1.S1_at	BM412295	RecName: Full=Aspartate aminotransferase, cytoplasmic; AltName: Full=Transaminase A	8e-97	-2.67044	amino acid metabolism.synthesis.central amino acid metabolism.aspartate	Solyc07g032740.4.1	Aspartate aminotransferase (AHRD V3.3 *** A0A0J8BGE0_BETVU)
LesAffx.71035.1.S1_at	BI207404	putative auxin-induced SAUR-like protein [Capsicum annuum]	2e-16	3.62579	hormone metabolism.auxin.induced-regulated-responsive-activated	Solyc01g110710.3.1,Solyc01g110720.2.1	Small auxin up-regulated RNA10
LesAffx.71058.2.S1_at	BG135695	SEC14 cytosolic factor family protein / phosphoglyceride transfer family protein [Arabidopsis thaliana]	4e-10	-2.01423	not assigned.unknown	Solyc04g072810.4.1	Sec14p-like phosphatidylinositol transfer family protein (AHRD V3.3 *** B6T8I8_MAIZE)
LesAffx.71065.1.S1_at	BM413117	RecName: Full=Pathogen-related protein	6e-31	4.26993	stress.biotic	Solyc04g064880.4.1	Pathogen-related protein (AHRD V3.3 *** A0A1U8GE43_CAPAN)
LesAffx.71150.1.S1_at	AI775338	structural molecule, putative [Ricinus communis]	6e-23	2.0313	cell.organisation	Solyc11g044530.2.1	Plastid-lipid associated protein PAP / fibrillin family protein (AHRD V3.3 *** A0A2U1MWE3_ARTAN)
LesAffx.71194.1.S1_at	AI777241	surfeit locus protein 5 family protein / SURF5 family protein [Arabidopsis thaliana]	2e-23	2.00408	not assigned.no ontology	Solyc03g083300.3.1	Mediator of RNA polymerase II transcription subunit 22a (AHRD V3.3 *** A0A2G2X797_CAPBA)
LesAffx.71261.1.S1_at	AW093244	short-chain dehydrogenase, putative [Ricinus communis]	2e-29	-2.14836	misc.short chain dehydrogenase/reductase (SDR)	Solyc04g072034.1.1	NAD(P)-binding Rossmann-fold superfamily protein (AHRD V3.3 *** Q9SZ91_ARATH)
LesAffx.71442.2.S1_at	BG125039	Polygalacturonase precursor, putative [Ricinus communis]	3e-27	2.17544	cell wall.degradation.pectate lyases and polygalacturonases	Solyc08g082170.4.1	Pectin lyase-like superfamily protein (AHRD V3.3 *** A0A2U1LXC7_ARTAN)
LesAffx.71535.1.S1_at	AW040299	glutathione-s-transferase omega, putative [Ricinus communis]	2e-15	2.79702	not assigned.no ontology	Solyc12g044530.3.1,Solyc02g038818.1.1	Glutathione S-transferase (AHRD V3.3 *** A0A200QHH9_9MAGN)
LesAffx.71551.1.S1_at	BG126054	CND41, chloroplast nucleoid DNA binding protein [Nicotiana tabacum]	8e-29	3.14565	RNA.regulation of transcription.unclassified	Solyc08g067100.2.1	Eukaryotic aspartyl protease family protein (AHRD V3.3 *** A0A2U1P524_ARTAN)
LesAffx.71551.2.S1_at	BG125628	41 kD chloroplast nucleoid DNA binding protein (CND41) [Nicotiana sylvestris]	9e-47	2.40433	RNA.regulation of transcription.unclassified	Solyc08g067100.2.1	Eukaryotic aspartyl protease family protein (AHRD V3.3 *** A0A2U1P524_ARTAN)
LesAffx.71603.1.S1_at	BM535158	squamosa promoter binding-like protein [Lycopersicon esculentum]	4e-50	-6.50403	development.unspecified	No hits found
LesAffx.770.1.S1_at	BI210904	purine transporter, putative [Ricinus communis]	1e-18	3.8764	transport.nucleotides	Solyc07g008440.3.1	Purine permease (AHRD V3.3 *** A0A2R6QYE6_ACTCH),Pfam:PF16913
LesAffx.7704.1.S1_at	AW624348	metal ion binding [Arabidopsis thaliana]	5e-15	3.6205	metal handling.binding, chelation and storage	Solyc04g015030.4.1
LesAffx.7894.1.S1_at	AW933852	RecName: Full=Aspartate aminotransferase, cytoplasmic; AltName: Full=Transaminase A	4e-75	-2.66533	amino acid metabolism.synthesis.central amino acid metabolism.aspartate	Solyc08g068330.3.1
LesAffx.8217.1.S1_at	BF112759	HSPC049 protein-like [Danio rerio]	2e-114	-2.04567	not assigned.no ontology.pentatricopeptide (PPR) repeat-containing protein	No hits found
LesAffx.837.1.S1_at	AJ831935	DNA-binding protein 3 [Nicotiana tabacum]	1e-43	3.78094	RNA.regulation of transcription.WRKY domain transcription factor family	Solyc03g095770.3.1	WRKY transcription factor 80
LesAffx.846.2.S1_at	CK715974	PAE [Litchi chinensis]	3e-65	2.45836	cell wall.pectin*esterases.acetyl esterase	Solyc08g005800.4.1	Pectin acetylesterase (AHRD V3.3 *** A0A1U8F2I8_CAPAN)
LesAffx.9038.3.S1_at	BG130949	CYP81B2v2 [Nicotiana tabacum]	9e-28	2.4181	misc.cytochrome P450	Solyc04g078290.4.1
LesAffx.9367.1.S1_at	CN385420	ATCP1 (Ca2+-binding protein 1); calcium ion binding [Arabidopsis thaliana]	3e-32	3.19282	signalling.calcium	Solyc01g058720.4.1	Calcium-binding EF-hand (AHRD V3.3 *** A0A2U1NQC6_ARTAN)
LesAffx.967.1.S1_at	AW738056	unknown protein [Arabidopsis thaliana]	1e-32	2.15901	not assigned.unknown	Solyc01g106470.3.1	Tunicamycin induced protein (AHRD V3.3 *** Q84JN2_ARATH)
LesAffx.98.1.A1_at	CK715862	bcr-associated protein, bap, putative [Ricinus communis]	1e-17	-2.22423	not assigned.unknown	Solyc12g005910.2.1	B-cell receptor-associated 31-like (AHRD V3.3 *** A0A200QH03_9MAGN)
LesAffx.98.1.S1_at	CK715862	bcr-associated protein, bap, putative [Ricinus communis]	1e-17	-2.10738	not assigned.unknown	Solyc12g005910.2.1	B-cell receptor-associated 31-like (AHRD V3.3 *** A0A200QH03_9MAGN)
LesAffx.98.2.S1_at	CD002754	bcr-associated protein, bap, putative [Ricinus communis]	2e-11	-2.19269	not assigned.unknown	Solyc12g005910.2.1	B-cell receptor-associated 31-like (AHRD V3.3 *** A0A200QH03_9MAGN)

## Sheet: Comp 2-12dpi common
List of common genes during the tomato/B. tabaci interaction
Differential genes common in the compatible interaction (Moneymaker mi-1/mi-1) 2 and 12dpi
				Fold change
Affymetrix ID	GenBank ID	GenBank best hit	e value	2dpi	12dpi	BIN Mapman	ITAG4.1
Les.2591.1.S1_at	Q01413	RecName: Full=Glucan endo-1,3-beta-glucosidase B; AltName: Full=(1->3)-beta-glucan endohydrolase B; Short=(1->3)-beta-glucanase B; AltName: Full=Basic beta-1,3-glucanase; AltName: Full=Beta-1,3-endoglucanase B; Flags: Precursor	7e-194	2.16369	2.18115	misc.beta 1,3 glucan hydrolases	Solyc01g060010.3.1	Glucan endo-1,3-beta-glucosidase (AHRD V3.3 *** A0A2G3BH97_CAPCH)
Les.3735.1.S1_at	AAG16759	putative glutathione S-transferase T4 [Lycopersicon esculentum]	4e-127	2.38592	2.02903	misc.glutathione S transferases	Solyc06g069040.4.1	glutathione S-transferase T4
LesAffx.50270.1.S1_at	XP_002521694	Adipocyte plasma membrane-associated protein, putative [Ricinus communis]	8e-30	2.68634	2.11486	not assigned.unknown	Solyc02g082900.3.1	Protein STRICTOSIDINE SYNTHASE-LIKE 6 (AHRD V3.3 *** A0A2G2XFW5_CAPBA)
LesAffx.67176.1.S1_at	XP_002518452	peroxisomal membrane protein 2, pxmp2, putative [Ricinus communis]	1e-17	2.05504	2.19233	not assigned.unknown	Solyc03g031600.3.1	Peroxisomal membrane protein PMP22 (AHRD V3.3 *** A0A2G3CKH8_CAPCH)
Les.4021.1.A1_at		no hits found		-2.10536	-3.12749	not assigned.unknown	Solyc06g074260.4.1	senescence regulator (Protein of unknown function%2C DUF584) (AHRD V3.3 *** AT3G15040.1)
Les.4021.2.S1_at	XP_002274217	PREDICTED: hypothetical protein [Vitis vinifera]	2e-21	-2.283	-3.17667	not assigned.unknown	Solyc06g074260.4.1	senescence regulator (Protein of unknown function%2C DUF584) (AHRD V3.3 *** AT3G15040.1)
Les.5706.1.S1_at	BAG84267	phenylcoumaran benzylic ether reductase [Nicotiana tabacum]	2e-155	-2.28194	-2.13666	secondary metabolism.flavonoids.isoflavones	Solyc04g080550.4.1

## Sheet: Comp 2-12 excl.2dpi
List of genes differentially expressed during the tomato/B. tabaci interaction
Differential genes unique to the compatible interaction (Moneymaker mi-1/mi-1) 2dpi after the 2-12dpi comparison
Affymetrix ID	GenBank ID	GenBank best hit	e value	Fold change	BIN Mapman	ITAG4.1
Les.1081.1.S1_at	XP_002524478	ribosomal protein l7ae, putative [Ricinus communis]	1e-48	2.18597	PS.calvin cyle.rubisco small subunit	Solyc09g092080.4.1
Les.110.1.S1_at	AAF70824	putative beta-galactosidase [Lycopersicon esculentum]	0.0	-2.3589	misc.gluco-, galacto- and mannosidases	Solyc11g069270.2.1	beta-galactosidase 5
Les.1179.1.A1_at		no hits found		-3.02001	signalling.G-proteins	Solyc10g086660.2.1	Rop guanine nucleotide exchange factor 7 (AHRD V3.3 *** A0A2G3BIR2_CAPCH)
Les.1675.1.S1_at	ACF06462	24 kDa seed maturation protein [Elaeis guineensis]	1e-91	-8.13331	protein.degradation.cysteine protease	Solyc03g020080.4.1,Solyc03g020070.4.1	Proteinase inhibitor type-2 (AHRD V3.3 *** A0A2G2XU31_CAPAN)
Les.170.1.S1_at	Q941P9	RecName: Full=Non-symbiotic hemoglobin 2; AltName: Full=SOLly GLB2; AltName: Full=Hb2	2e-75	-2.63616	redox.heme	Solyc03g071690.4.1	Non-symbiotic hemoglobin 2 (AHRD V3.3 *** HBL2_SOLLC)
Les.1819.1.A1_a_at		no hits found		-2.74789	protein.postranslational modification.kinase.receptor like cytoplasmatic kinase VII	Solyc04g045600.4.1	Protein kinase superfamily protein (AHRD V3.3 *** F4JTH2_ARATH)
Les.1819.1.A1_at		no hits found		-2.82345	protein.postranslational modification.kinase.receptor like cytoplasmatic kinase VII	Solyc04g045600.4.1	Protein kinase superfamily protein (AHRD V3.3 *** F4JTH2_ARATH)
Les.2747.1.S1_at	NP_568704	PKT2 (PEROXISOMAL 3-KETO-ACYL-COA THIOLASE 2); acetyl-CoA C-acyltransferase/ catalytic [Arabidopsis thaliana]	4e-09	2.01996	lipid metabolism.FA synthesis and FA elongation.Acetyl CoA Carboxylation	Solyc09g061840.4.1
Les.3019.1.S1_at	ACF06594	short-chain dehydrogenase Tic32 [Elaeis guineensis]	2e-20	-2.88163	misc.short chain dehydrogenase/reductase (SDR)	Solyc03g025400.3.1	Short-chain dehydrogenase TIC 32, chloroplastic (AHRD V3.3 *** A0A2G2X783_CAPBA)
Les.3019.2.S1_at	XP_002513680	short-chain dehydrogenase, putative [Ricinus communis]	3e-23	-2.62252	misc.short chain dehydrogenase/reductase (SDR)	Solyc03g025410.4.1	NAD(P)-binding Rossmann-fold superfamily protein (AHRD V3.3 *** Q8H1Q6_ARATH)
Les.3140.3.S1_at	ACV70032	3-ketoacyl CoA thiolase 1 [Petunia x hybrida]	7e-40	2.13412	amino acid metabolism.degradation.branched-chain group.shared	Solyc09g061840.4.1
Les.3332.1.S1_at	XP_002521589	aldo/keto reductase, putative [Ricinus communis]	2e-173	-2.03662	minor CHO metabolism.others	Solyc07g043570.3.1	NAD(P)-linked oxidoreductase superfamily protein (AHRD V3.3 *** A0A2U1Q7S8_ARTAN)
Les.3492.1.S1_at	AAG45488	phospholipase PLDb2 [Lycopersicon esculentum]	0.0	-2.05571	lipid metabolism.lipid degradation.lysophospholipases.phospholipase D	Solyc01g091910.4.1	phospholipase PLDb2
Les.3551.1.S1_at	AAD46402	ethylene-responsive transcriptional coactivator [Lycopersicon esculentum]	7e-65	2.3806	hormone metabolism.ethylene.induced-regulated-responsive-activated	Solyc01g104740.3.1	Multiprotein-bridging factor 1c (AHRD V3.3 *** A0A1U8F6N4_CAPAN)
Les.3579.1.S1_at	Q43512	RecName: Full=Metallothionein-like protein type 2	5e-23	-2.80539	not assigned.no ontology	Solyc04g058150.3.1	Metallothionein-like protein (AHRD V3.3 *** A8DUB1_SOLLC)
Les.3657.1.S1_at	P27322	RecName: Full=Heat shock cognate 70 kDa protein 2	0	2.41012	stress.abiotic.heat	Solyc10g086410.3.1	LEHSC270 hsc-2heat shock protein cognate 70
Les.3732.1.S1_at	AAG31636	endo-beta-1,4-D-glucanase [Lycopersicon esculentum]	1e-17	-2.47408	not assigned.unknown	Solyc12g055970.3.1	Endoglucanase (AHRD V3.3 *** A0A2G3B3J7_CAPCH)
Les.3740.1.S1_at	CAC00536	Cathepsin D Inhibitor [Solanum lycopersicum]	8e-117	-9.24705	misc.protease inhibitor/seed storage/lipid transfer protein (LTP) family protein	Solyc03g098790.3.1	cathepsin D inhibitor protein
Les.4233.2.A1_at	NP_850562	universal stress protein (USP) family protein [Arabidopsis thaliana]	1e-06	3.76539	not assigned.disagreeing hits	Solyc01g057000.3.1	Universal stress protein
Les.4258.3.S1_at	NP_201299	ATATH13; transporter [Arabidopsis thaliana]	2e-150	-2.18515	not assigned.no ontology.ABC1 family protein	Solyc04g054190.3.1	Protein kinase superfamily protein (AHRD V3.3 *** A0A2U1MTH5_ARTAN)
Les.4309.1.S1_at	AAP47026	bell-like homeodomain protein 4 [Lycopersicon esculentum]	2e-186	-1.9986	RNA.regulation of transcription.HB,Homeobox transcription factor family	Solyc08g065420.3.1	bell-like homeodomain protein 4
Les.4317.1.S1_at	O24661	RecName: Full=Asparagine synthetase [glutamine-hydrolyzing]; AltName: Full=Glutamine-dependent asparagine synthetase	1e-242	3.15622	amino acid metabolism.synthesis.aspartate family.asparagine	Solyc06g007180.3.1	asparagine synthetase 1
Les.4334.1.A1_at		no hits found		-2.02805	misc.myrosinases-lectin-jacalin	Solyc03g121300.2.1	jacalin-related lectin 19 (AHRD V3.3 *** A0A2G2XW42_CAPAN)
Les.4428.3.S1_at		no hits found		-2.04297	TCA / org. transformation.carbonic anhydrases	No hits found
Les.4564.1.S1_at	CAC17794	microtubule-associated protein MAP65-1a [Nicotiana tabacum]	2e-299	-2.00674	cell.organisation	Solyc12g014490.3.1	65-kDa microtubule-associated protein 1-like (AHRD V3.3 *** Q9FEV7_TOBAC),Pfam:PF03999
Les.4615.1.S1_at	NP_565711	ATP synthase protein I -related [Arabidopsis thaliana]	5e-100	-2.17391	PS.lightreaction.ATP synthase	Solyc12g010870.3.1
Les.4835.1.S1_at	AAG59894	phosphoethanolamine N-methyltransferase [Lycopersicon esculentum]	4e-234	-1.99855	not assigned.unknown	Solyc06g068950.4.1	Phosphoethanolamine N-methyltransferase (AHRD V3.3 *** A0A2G2WLK0_CAPBA)
Les.4849.1.S1_at	XP_002513680	short-chain dehydrogenase, putative [Ricinus communis]	9e-132	-2.0948	misc.short chain dehydrogenase/reductase (SDR)	Solyc03g025400.3.1	Short-chain dehydrogenase TIC 32, chloroplastic (AHRD V3.3 *** A0A2G2X783_CAPBA)
Les.5032.1.S1_at	ABS50666	beta-tubulin [Eucalyptus grandis]	1e-240	-2.27746	cell.organisation	Solyc06g076640.3.1	Tubulin beta chain (AHRD V3.3 *** A0A1U8H9E6_CAPAN)
Les.5067.1.S1_at	AAP37970	seed specific protein Bn15D17A [Brassica napus]	4e-72	3.22767	RNA.regulation of transcription.AS2,Lateral Organ Boundaries Gene Family	Solyc03g119530.3.1	LOB domain-containing protein .1
Les.5075.1.S1_at	XP_002531012	ccaat-binding transcription factor subunit A, putative [Ricinus communis]	2e-57	-2.49164	RNA.regulation of transcription.CCAAT box binding factor family, HAP3	Solyc07g065500.2.1	Nuclear transcription factor Y subunit B-3 (AHRD V3.3 *** A0A2G2WFH7_CAPBA)
Les.5120.1.S1_at	BAB93003	NADPH:protochlorophyllide oxidoreductase [Nicotiana tabacum]	1e-154	-2.0384	tetrapyrrole synthesis.protochlorophyllide reductase	Solyc12g013710.2.1	light dependent NADH:protochlorophyllide oxidoreductase 1
Les.5364.1.A1_at	XP_002526718	nucleic acid binding protein, putative [Ricinus communis]	3e-236	-2.10099	RNA.regulation of transcription.C3H zinc finger family	Solyc10g080260.3.1
Les.54.1.S1_at	Q08697	RecName: Full=Pathogenesis-related protein 1A1; Short=PR-1A1; Flags: Precursor	7e-95	2.24868	stress.biotic	Solyc01g106605.1.1	Pathogenesis-related protein.1
Les.5425.1.A1_at	NP_850353	GTP-binding family protein [Arabidopsis thaliana]	7e-139	2.1377	signalling.G-proteins	Solyc10g080070.3.1
Les.5481.1.S1_at	AAC49975	ORF; able to induce HR-like lesions [Nicotiana tabacum]	8e-48	2.1306	not assigned.unknown	Solyc03g005470.3.1	HR-like lesion-inducing protein-related (AHRD V3.3 *** B6SJ11_MAIZE)
Les.5627.1.S1_at	AAR92492	putative palmitoyl-protein thioesterase [Tropaeolum majus]	3e-113	-2.61968	protein.postranslational modification	Solyc01g090410.3.1	Alpha/beta-Hydrolases superfamily protein (AHRD V3.3 *** A0A2U1KLU2_ARTAN)
Les.5759.1.S1_at	ACM78616	protease inhibitor/seed storage/lipid transfer protein family protein [Tamarix hispida]	1e-23	2.18445	not assigned.unknown	Solyc01g109460.3.1	Polyol monosaccharide transporter 4
Les.5865.1.S1_at	XP_002317295	predicted protein [Populus trichocarpa]	2e-46	-2.47121	transport.misc	Solyc02g070800.2.1	DUF5.1
Les.649.2.A1_at		no hits found		2.2104	not assigned.no ontology.pentatricopeptide (PPR) repeat-containing protein	Les.649.2.A1_at	tagctgctgtaagcaatctagccagctttataactgttgaggaagattgaatttttttgtttgtcataaagatgtgagttagcacttggcgctaacatttgttgtgccatttatttttga
Les.726.1.S1_at	AAT39303	Myosin heavy chain-like protein, putative [Solanum demissum]	2e-212	-2.01765	cell.organisation	Solyc11g072490.2.1	Interactor of constitutive active ROPs-like protein (AHRD V3.3 *** A0A2K3N4K9_TRIPR)
Les.804.1.S1_at	AAD50436	hypersensitive response assisting protein [Capsicum annuum]	1e-06	-3.55859	not assigned.unknown	Solyc07g006560.3.1	Hypersensitive response assisting protein (AHRD V3.3 *** Q9SWC6_CAPAN)
Les.857.1.S1_at	A7PZL3	RecName: Full=Probable polygalacturonase; Short=PG; AltName: Full=Pectinase	1e-216	-2.1242	signalling.MAP kinases	Solyc01g094960.3.1	mitogen-activated protein kinase 5
Les.953.1.S1_at		no hits found		-2.69995	transport.metabolite transporters at the envelope membrane	Solyc02g086650.3.1	Phosphoenolpyruvate/phosphate translocator 2, chloroplastic (AHRD V3.3 *** A0A2G2XHT3_CAPBA)
LesAffx.13481.2.A1_at	BAC53928	beta-1,3-glucanase-like protein [Nicotiana tabacum]	1e-67	2.03385	misc.beta 1,3 glucan hydrolases	Solyc12g014420.2.1	Glucan endo-1,3-beta-glucosidase 3 (AHRD V3.3 *** A0A1J3FSS7_NOCCA)
LesAffx.15469.1.S1_at	ACG34985	RNA-binding protein containing a PIN domain [Zea mays]	2e-26	-2.20796	not assigned.unknown	Solyc10g044840.2.1	YacP-like NYN domain protein (AHRD V3.3 *** F4IQD4_ARATH)
LesAffx.1861.4.S1_at	XP_002529301	Desacetoxyvindoline 4-hydroxylase, putative [Ricinus communis]	9e-23	2.0502	hormone metabolism.ethylene.synthesis-degradation	Solyc04g009850.4.1	2-oxoglutarate (2OG) and Fe(II)-dependent oxygenase superfamily protein (AHRD V3.3 *** A0A2U1NTU8_ARTAN)
LesAffx.23119.1.S1_at	XP_002305378	predicted protein [Populus trichocarpa]	2e-13	2.61939	not assigned.no ontology	Solyc02g067050.3.1	UPF03.1
LesAffx.24204.1.S1_at	XP_002521325	abhydrolase domain containing, putative [Ricinus communis]	2e-32	-2.43518	not assigned.no ontology	Solyc03g123390.4.1	Alpha/beta-Hydrolases superfamily protein (AHRD V3.3 *** Q9LNR2_ARATH)
LesAffx.28554.1.S1_at	XP_002515580	sigma factor sigb regulation protein rsbq, putative [Ricinus communis]	1e-17	3.11154	not assigned.no ontology	Solyc05g018413.1.1,Solyc05g018403.1.1
LesAffx.30145.1.S1_at	NP_001151128	PGPS/D12 [Zea mays]	2e-14	2.17069	not assigned.no ontology	Solyc01g005470.3.1	protein PLANT CADMIUM RESISTANCE 2-like (AHRD V3.3 *** A0A1U8ETE7_CAPAN)
LesAffx.30198.1.S1_at	XP_002532408	transferase, transferring glycosyl groups, putative [Ricinus communis]	3e-26	-2.30032	not assigned.unknown	Solyc03g118120.3.1	Transferring glycosyl group transferase (AHRD V3.3 *** A0A2K3L539_TRIPR)
LesAffx.344.2.S1_at	Q93X17	RecName: Full=Snakin-2; Flags: Precursor	1e-25	4.15563	PS.calvin cyle.rubisco small subunit	Solyc01g150176.1.1
LesAffx.344.5.S1_at	Q93X17	RecName: Full=Snakin-2; Flags: Precursor	4e-23	3.44413	PS.calvin cyle.rubisco small subunit	Solyc01g150176.1.1
LesAffx.37344.1.S1_at	BAA21615	BYJ15 [Nicotiana tabacum]	3e-24	2.13928	misc.GDSL-motif lipase	Solyc12g017460.1.1	GDSL esterase/lipase At5g03980-like (AHRD V3.3 *** A0A1S3YRJ5_TOBAC)
LesAffx.38821.1.S1_at	XP_002524941	cytochrome P450, putative [Ricinus communis]	2e-35	2.06037	not assigned.unknown	Solyc02g092860.3.1	Cytochrome P450 (AHRD V3.3 *** Q9XFX1_CICAR)
LesAffx.4388.1.S1_at	XP_002513081	annexin, putative [Ricinus communis]	1e-43	2.11681	cell.organisation	Solyc01g097550.4.1
LesAffx.4779.1.S1_at	ACK57683	peroxidase 4 [Litchi chinensis]	5e-133	2.23443	misc.peroxidases	Solyc04g071890.3.1
LesAffx.48174.1.S1_at	NP_173223	BETA-TIP (BETA-TONOPLAST INTRINSIC PROTEIN); water channel [Arabidopsis thaliana]	1e-17	2.41248	transport.Major Intrinsic Proteins.TIP	Solyc03g019820.3.1	tonoplast intrinsic protein 3.2
LesAffx.50270.2.S1_at	XP_002521695	Adipocyte plasma membrane-associated protein, putative [Ricinus communis]	4e-28	3.13106	secondary metabolism.N misc.alkaloid-like	Solyc02g082900.3.1	Protein STRICTOSIDINE SYNTHASE-LIKE 6 (AHRD V3.3 *** A0A2G2XFW5_CAPBA)
LesAffx.60530.1.S1_at	AAK84952	putative carboxyl-terminal proteinase [Gossypium hirsutum]	4e-35	-2.00737	not assigned.unknown	Solyc03g112620.4.1	NEP-interacting protein, putative (DUF239) (AHRD V3.3 *** F4I5H4_ARATH)
LesAffx.62264.2.S1_at	BAG16486	succinic semialdehyde reductase isofom2 [Solanum lycopersicum]	6e-27	-2.15649	OPP.oxidative PP.6-phosphogluconate dehydrogenase	Solyc03g121720.2.1	Glyoxylate reductase 2 (AHRD V3.3 *** A0A1P8AS42_ARATH)
LesAffx.62584.1.S1_at	XP_002529937	UDP-glucuronic acid/UDP-N-acetylgalactosamine transporter, putative [Ricinus communis]	6e-27	-2.17451	transport.misc	Solyc11g069540.3.1
LesAffx.63154.1.S1_at	AAM64961	putative C-4 sterol methyl oxidase [Arabidopsis thaliana]	6e-66	-2.90029	lipid metabolism.'exotics' (steroids, squalene etc).methylsterol monooxygenase	Solyc01g091320.3.1	Methylsterol monooxygenase 1-2 (AHRD V3.3 *** A0A1U8H2N7_CAPAN)
LesAffx.63489.1.S1_at	XP_002516809	Transmembrane BAX inhibitor motif-containing protein, putative [Ricinus communis]	5e-10	2.80906	not assigned.no ontology	Solyc07g042510.3.1	Bax inhibitor 1-related (AHRD V3.3 *** A0A200RBK8_9MAGN)
LesAffx.69261.1.S1_at	XP_002273243	PREDICTED: similar to cysteine protease 14 [Vitis vinifera]	6e-13	-3.04093	protein.degradation.cysteine protease	Solyc04g082710.4.1
LesAffx.69296.1.S1_at	XP_002519471	Xyloglucan endotransglucosylase/hydrolase protein 14 precursor, putative [Ricinus communis]	2e-51	-2.60837	cell wall.modification	Solyc09g008320.4.1
LesAffx.70016.1.S1_at	NP_190381	integral membrane HPP family protein [Arabidopsis thaliana]	3e-48	-2.23482	not assigned.no ontology	Solyc03g113280.3.1	Integral membrane HPP family protein (AHRD V3.3 *** A0A2U1NK12_ARTAN)
LesAffx.70635.1.S1_at	BAF48803	wound-responsive AP2 like factor 1 [Nicotiana tabacum]	6e-21	-3.42169	RNA.regulation of transcription.AP2/EREBP, APETALA2/Ethylene-responsive element binding protein family	Solyc01g108240.3.1
LesAffx.71016.1.S1_at	XP_002263278	PREDICTED: ripening-related protein-like [Vitis vinifera]	7e-20	2.86179	misc.invertase/pectin methylesterase inhibitor family protein	Solyc06g034370.1.1	Plant invertase/pectin methylesterase inhibitor superfamily protein (AHRD V3.3 *** A0A061G797_THECC)
LesAffx.71535.1.S1_at	XP_002525204	glutathione-s-transferase omega, putative [Ricinus communis]	2e-15	-2.11583	not assigned.no ontology	Solyc12g044530.3.1,Solyc02g038818.1.1	Glutathione S-transferase (AHRD V3.3 *** A0A200QHH9_9MAGN)
LesAffx.9229.1.S1_at	XP_002535683	alpha/beta hydrolase, putative [Ricinus communis]	9e-31	-2.30066	not assigned.no ontology	Solyc12g098660.3.1	Alpha/beta-Hydrolases superfamily protein (AHRD V3.3 *** A0A2U1NVP4_ARTAN)

## Sheet: Comp 2-12 excl.12dpi
List of genes differentially expressed during the tomato/B. tabaci interaction
Differential genes unique to the compatible interaction (Moneymaker mi-1/mi-1) 12dpi after the 2-12dpi comparison
Affymetrix ID	GenBank ID	GenBank best hit	e value	Fold change	BIN Mapman	ITAG4.1
Les.1077.1.S1_at	XP_002509467	conserved hypothetical protein [Ricinus communis]	2e-75	-3.65642	not assigned.unknown	Solyc02g078160.3.1	DUF506 domain-containing protein (AHRD V3.3 *** A0A1Q3CKJ0_CEPFO)
Les.1079.2.S1_at	ACR33100	putative tea geometrid larvae-inducible protein [Camellia sinensis]	2e-94	5.82956	misc.GDSL-motif lipase	Solyc04g050730.3.1	GDSL esterase/lipase (AHRD V3.3 *** A0A2R6PKD3_ACTCH)
Les.1079.3.A1_at		no hits found		2.92762	not assigned.unknown	Solyc04g050730.3.1	GDSL esterase/lipase (AHRD V3.3 *** A0A2R6PKD3_ACTCH)
Les.111.1.S1_at	AAF70823	beta-galactosidase [Lycopersicon esculentum]	1e-287	-2.17813	misc.gluco-, galacto- and mannosidases	Solyc03g019890.3.1	beta-galactosidase 7
Les.1132.1.A1_at	NP_173229	EGY3 (ETHYLENE-DEPENDENT GRAVITROPISM-DEFICIENT AND YELLOW-GREEN-LIKE 3) [Arabidopsis thaliana]	2e-09	-2.22584	protein.degradation.metalloprotease	Solyc01g106820.3.1	Ethylene-dependent gravitropism-deficient and yellow-green-like 3 (AHRD V3.3 *** A0A2U1KYW2_ARTAN)
Les.12.1.S1_at	AAF66638	SNF4 [Lycopersicon esculentum]	2e-203	-2.22004	not assigned.no ontology	Solyc06g068160.3.1	SNF4
Les.1379.1.A1_at		no hits found		-4.22736	not assigned.unknown	No hits found
Les.1784.1.S1_at	AAF64542	sugar transporter, putative [Arabidopsis thaliana]	1e-24	2.01322	transport.sugars	Solyc01g098500.3.1	Sugar facilitator protein 5
Les.1819.1.A1_at		no hits found		2.2943	protein.postranslational modification.kinase.receptor like cytoplasmatic kinase VII	Solyc04g045600.4.1	Protein kinase superfamily protein (AHRD V3.3 *** F4JTH2_ARATH)
Les.1945.1.A1_at		no hits found		-2.14074	not assigned.no ontology	No hits found
Les.2006.1.A1_at		no hits found		-3.57841	minor CHO metabolism.galactose.galactokinases	Solyc07g016170.4.1	L-arabinokinase-like (AHRD V3.3 *** A0A2I4GNX5_9ROSI)
Les.2026.1.S1_at	AAR99376	ring domain containing protein [Capsicum annuum]	2e-38	-3.05317	protein.degradation.ubiquitin.E3.RING	Solyc10g008400.1.1	E3 ubiquitin-protein ligase RMA1.1
Les.2026.2.A1_at		no hits found		-3.89515	protein.degradation.ubiquitin.E3.RING	Solyc10g008400.1.1	E3 ubiquitin-protein ligase RMA1.1
Les.2038.1.A1_at		no hits found		-2.36937	misc.GDSL-motif lipase	Solyc02g077330.3.1	GDSL esterase/lipase (AHRD V3.3 *** A0A2G3D5Q8_CAPCH)
Les.2121.1.A1_at	Q7XAD0	RecName: Full=Hydroxyproline-rich systemin; AltName: Full=Defense-signaling glycopeptide hormone	9e-48	2.22827	not assigned.unknown	Solyc06g068520.3.1	Hydroxyproline-rich systemin (AHRD V3.3 *** HSY1_SOLLC)
Les.2278.1.S1_at	AAM48289	flavanone 3 beta-hydroxylase [Solanum tuberosum]	7e-190	2.47194	secondary metabolism.flavonoids.dihydroflavonols	Solyc02g083860.3.1	2-oxoglutarate (2OG) and Fe(II)-dependent oxygenase superfamily protein (AHRD V3.3 *** A0A2U1QGX7_ARTAN)
Les.2294.2.A1_a_at	NP_974174	protein binding / zinc ion binding [Arabidopsis thaliana]	8e-16	2.05376	protein.degradation.ubiquitin.E3.RING	No hits found
Les.2325.1.S1_at	AAB00109	alcohol dehydrogenase homolog	1e-65	5.05538	misc.short chain dehydrogenase/reductase (SDR)	Solyc03g095970.3.1	beta-hydroxysteroid dehydrogenase
Les.2403.1.S1_at	BAG16513	flavonoid glucoyltransferase UGT73E2 [Antirrhinum majus]	1e-62	3.02097	misc.UDP glucosyl and glucoronyl transferases	Solyc10g085890.1.1	Unknown protein
Les.2403.2.S1_at	BAG16513	flavonoid glucoyltransferase UGT73E2 [Antirrhinum majus]	4e-61	3.33481	misc.UDP glucosyl and glucoronyl transferases	Solyc10g085890.1.1	Unknown protein
Les.2518.3.S1_at	AAR18403	serine acetyltransferase [Nicotiana plumbaginifolia]	4e-16	2.14724	amino acid metabolism.synthesis.serine-glycine-cysteine group.cysteine.SAT	Solyc07g065340.1.1	Serine acetyltransferase (AHRD V3.3 *** A0A2K3M2Y7_TRIPR)
Les.2545.1.S1_at	XP_002519690	conserved hypothetical protein [Ricinus communis]	1e-160	2.14014	not assigned.unknown	Solyc02g070540.3.1	DUF642 domain-containing protein (AHRD V3.3 *** A0A1Q3DKA7_CEPFO)
Les.2643.1.S1_at	CAN71065	hypothetical protein [Vitis vinifera]	2e-19	-2.00192	not assigned.unknown	Solyc03g031890.3.1	Cold induced protein-like (AHRD V3.3 *-* Q94JH8_ORYSJ)
Les.269.1.S1_at	Q95661	RecName: Full=Small heat shock protein, chloroplastic; Flags: Precursor	4e-130	-2.80031	stress.abiotic.heat	Solyc03g082420.3.1	Small heat shock protein, chloroplastic (AHRD V3.3 *** HS21C_SOLLC)
Les.2792.1.A1_at		no hits found		-3.24938	not assigned.unknown	Solyc06g067980.3.1	repressed By RIM1.1
Les.2809.1.S1_at	Q9ZSK5	RecName: Full=Zeatin O-glucosyltransferase; AltName: Full=Trans-zeatin O-beta-D-glucosyltransferase	6e-74	2.03771	misc.UDP glucosyl and glucoronyl transferases	Solyc12g009920.1.1	Glycosyltransferase (AHRD V3.3 *-* A0A288W8G2_GARJA)
Les.2922.1.S1_at	BAC53893	cytochrome P450 [Petunia x hybrida]	7e-36	2.10748	misc.cytochrome P450	Solyc02g090350.4.1	Geraniol 8-hydroxylase (AHRD V3.3 *** A0A2G2XIM9_CAPBA)
Les.3064.1.S1_at	ABC26921	ADPglucose pyrophosphorylase large subunit [Solanum lycopersicum]	8e-283	2.34674	not assigned.unknown	Solyc01g109790.3.1	ADP-glucose pyrophosphorylase large subunit 1
Les.3250.3.S1_at		no hits found		-2.73227	not assigned.no ontology	No hits found
Les.3369.2.S1_at	AAD17230	FtsH-like protein Pftf precursor [Nicotiana tabacum]	3e-21	-2.68812	protein.degradation.metalloprotease	Solyc07g055320.4.1	ATP-dependent zinc metalloprotease ftsh chloroplastic-like (AHRD V3.3 *** A0A2K3N4C5_TRIPR)
Les.3436.2.S1_a_at		no hits found		3.16665	not assigned.unknown	Solyc06g061230.3.1	metallocarboxypeptidase inhibitor precursor (AHRD V3.3 -** NP_001275375.1)
Les.3477.1.S1_at	AAK60493	putative protein kinase LESK1 [Lycopersicon esculentum]	0.0	2.36822	signalling.receptor kinases.DUF 26	Solyc03g005960.3.1	protein kinase LESK1
Les.3551.1.S1_at	AAD46402	ethylene-responsive transcriptional coactivator [Lycopersicon esculentum]	7e-65	-2.1389	hormone metabolism.ethylene.induced-regulated-responsive-activated	Solyc01g104740.3.1	Multiprotein-bridging factor 1c (AHRD V3.3 *** A0A1U8F6N4_CAPAN)
Les.3578.1.S1_at	AAC36312	cytosolic class II small heat shock protein HCT2 [Lycopersicon esculentum]	5e-73	-2.77811	not assigned.unknown	Solyc08g062437.1.1
Les.360.1.S1_at	P28032	RecName: Full=Alcohol dehydrogenase 2	3e-178	2.13453	fermentation.ADH	Solyc03g051720.1.1,Solyc05g021570.3.1	Alcohol dehydrogenase (AHRD V3.3 *-* A0A2U1MN94_ARTAN)
Les.3618.1.S1_at	ACJ51124	talisin [Talisia esculenta]	2e-106	2.33772	not assigned.unknown	Solyc11g022590.1.1	trypsin inhibitor-like protein precursor
Les.3645.1.S1_at	Q43147	RecName: Full=Cytochrome P450 85A1; AltName: Full=C6-oxidase; AltName: Full=Dwarf protein	6e-262	2.52596	misc.cytochrome P450	Solyc02g089160.3.1	dwarf
Les.3649.1.S1_at	P23419	RecName: Full=Chalcone synthase 2; AltName: Full=Naringenin-chalcone synthase 2	2e-217	6.06708	secondary metabolism.flavonoids.chalcones	Solyc05g053550.3.1	chalcone synthase 2
Les.3686.1.S1_at	AAL99191	N-hydroxycinnamoyl-CoA:tyramine N-hydroxycinnamoyl transferase THT7-8 [Lycopersicon esculentum]	6e-136	-2.15026	misc.GCN5-related N-acetyltransferase	Solyc08g068770.3.1,Solyc08g068730.1.1,Solyc08g068710.1.1,Solyc08g068720.1.1,Solyc08g068690.1.1,Solyc08g068700.1.1	Tyramine n-hydroxycinnamoyl transferase (AHRD V3.3 *** Q5D8C0_CAPAN)
Les.3739.1.S1_at	BAA97658	small heat shock protein [Solanum lycopersicum]	2e-90	-4.4842	stress.abiotic.heat	Solyc11g020330.1.1	leer-sHSP small heat shock protein
Les.4008.1.S1_a_at	AAZ08349	xyloglucan endotransglycosylase/hydrolase 16 protein [Lycopersicon esculentum]	1e-43	2.47974	cell wall.modification	Solyc07g052980.3.1	xyloglucan endotransglycosylase/hydrolase 16
Les.4008.1.S1_at	AAZ08349	xyloglucan endotransglycosylase/hydrolase 16 protein [Lycopersicon esculentum]	1e-43	2.61445	cell wall.modification	Solyc07g052980.3.1	xyloglucan endotransglycosylase/hydrolase 16
Les.4008.2.S1_at	AAZ08349	xyloglucan endotransglycosylase/hydrolase 16 protein [Lycopersicon esculentum]	3e-42	2.80343	cell wall.modification	Solyc07g052980.3.1	xyloglucan endotransglycosylase/hydrolase 16
Les.4026.1.S1_at	AAN87262	xyloglucan-specific fungal endoglucanase inhibitor protein precursor [Lycopersicon esculentum]	1e-249	-3.73396	not assigned.no ontology	Solyc01g080010.2.1	xyloglucan endoglucanase inhibitor
Les.4150.1.S1_at	BAA32547	mitochondrial small heat shock protein [Solanum lycopersicum]	6e-78	-3.02977	protein.synthesis.initiation	Solyc08g078700.2.1
Les.4291.2.S1_at	ABY59947	nectar protein 1 [Jacaranda mimosifolia]	3e-54	3.51183	misc.GDSL-motif lipase	Solyc02g071690.2.1	GDSL esterase/lipase (AHRD V3.3 *** A0A2G3A7C5_CAPAN)
Les.4343.2.S1_at		no hits found		2.46802	not assigned.unknown	Solyc06g007760.4.1	Ycf54-like protein (AHRD V3.3 *** B4FED9_MAIZE)
Les.4615.1.S1_at	NP_565711	ATP synthase protein I -related [Arabidopsis thaliana]	5e-100	2.22196	PS.lightreaction.ATP synthase	Solyc12g010870.3.1
Les.4810.1.S1_at	XP_002528403	serine carboxypeptidase, putative [Ricinus communis]	3e-198	2.00178	protein.degradation.serine protease	Solyc07g005960.3.1	Carboxypeptidase (AHRD V3.3 *** A0A1U8F7V7_CAPAN)
Les.506.1.A1_at	AAC95130	metallocarboxypeptidase inhibitor IIa precursor [Solanum tuberosum]	9e-26	2.36831	not assigned.unknown	Solyc07g007260.4.1
Les.5096.1.S1_at	XP_002524434	1-aminocyclopropane-1-carboxylate oxidase, putative [Ricinus communis]	1e-149	3.21555	hormone metabolism.ethylene.synthesis-degradation	Solyc06g073080.4.1	2-oxoglutarate (2OG) and Fe(II)-dependent oxygenase superfamily protein (AHRD V3.3 *** A0A2U1QGX7_ARTAN)
Les.5120.1.S1_at	BAB93003	NADPH:protochlorophyllide oxidoreductase [Nicotiana tabacum]	1e-154	2.49997	tetrapyrrole synthesis.protochlorophyllide reductase	Solyc12g013710.2.1	light dependent NADH:protochlorophyllide oxidoreductase 1
Les.5126.1.S1_at	AAU12056	zinc-finger protein [Solanum chacoense]	2e-61	-2.01752	RNA.regulation of transcription.C2H2 zinc finger family	Solyc01g107170.2.1	Zinc finger protein (AHRD V3.3 *** A0T3Q5_SOLTU)
Les.5158.1.S1_at	XP_002531512	lactoylglutathione lyase, putative [Ricinus communis]	7e-54	-2.71803	Biodegradation of Xenobiotics.lactoylglutathione lyase	Solyc02g084410.3.1	Lactoylglutathione lyase (AHRD V3.3 *** A0A2K3LFU2_TRIPR)
Les.5366.1.S1_at	AAY60845	cellulose synthase 3 [Eucalyptus grandis]	0.0	-2.13321	cell wall.cellulose synthesis.cellulose synthase	Solyc07g005840.2.1	Cellulose synthase (AHRD V3.3 *** K4CB55_SOLLC)
Les.5374.1.S1_at	XP_002514276	sugar transporter, putative [Ricinus communis]	8e-190	-2.2041	transport.sugars	Solyc06g066600.3.1	plastidic glucose translocator 2
Les.5419.1.S1_at	XP_002285119	PREDICTED: hypothetical protein isoform 1 [Vitis vinifera]	1e-162	2.52465	not assigned.unknown	Solyc07g062950.4.1	Serine/threonine-protein kinase WNK (With No Lysine)-related protein (AHRD V3.3 *** A0A2U1Q468_ARTAN)
Les.5470.1.S1_at	XP_002528348	o-linked n-acetylglucosamine transferase, ogt, putative [Ricinus communis]	7e-38	2.0458	not assigned.unknown	Solyc09g064630.3.1	Tetratricopeptide repeat (TPR)-like superfamily protein (AHRD V3.3 *-* F4K464_ARATH)
Les.5558.1.S1_at	AAK14395	response regulator protein [Dianthus caryophyllus]	5e-58	2.58725	RNA.regulation of transcription.ARR	Solyc05g006420.3.1	Two-component response regulator ARR3 (AHRD V3.3 *** A0A2G2VM98_CAPBA)
Les.5648.1.S1_at	XP_002533377	cysteine protease, putative [Ricinus communis]	3e-147	-2.11191	protein.degradation.cysteine protease	Solyc11g008260.2.1	Cysteine proteinase 15A (AHRD V3.3 *** A0A1U8EZ26_CAPAN)
Les.5886.1.S1_at		no hits found		-2.01755	not assigned.unknown	No hits found
Les.5886.2.S1_at		no hits found		-2.98419	not assigned.unknown	No hits found
Les.5916.1.S1_at	CAG29393	anaerobic basic leucine zipper protein [Solanum lycopersicum]	4e-64	-2.34573	RNA.regulation of transcription.bZIP transcription factor family	Solyc01g100460.3.1	BZIP transcription factor (AHRD V3.3 *** C0LQL1_9CARY)
Les.5934.1.S1_at	CAA64414	lipid desaturase-like protein [Solanum lycopersicum]	3e-61	2.68791	lipid metabolism.FA desaturation.omega 6 desaturase	Solyc12g044950.3.1	OMEGA-6 FATTY ACID DESATURASE
Les.654.1.A1_at		no hits found		-2.25807	not assigned.unknown	No hits found
Les.68.2.S1_a_at	AAD08699	endo-beta-1,4-D-glucanase [Lycopersicon esculentum]	5e-236	2.43112	misc.gluco-, galacto- and mannosidases	Solyc08g082250.3.1	endo-beta-1,4-D-glucanase (Cel8)
Les.740.1.A1_at		no hits found		2.17597	RNA.regulation of transcription.AP2/EREBP, APETALA2/Ethylene-responsive element binding protein family	Solyc06g075510.4.1	APETALA2e
Les.810.1.S1_at	AAX20033	GDSL-lipase protein [Capsicum annuum]	2e-185	2.35299	misc.GDSL-motif lipase	Solyc03g005900.4.1
LesAffx.10596.1.S1_at	AAQ19680	chloroplast small heat shock protein class I [Capsicum frutescens]	3e-39	-2.4723	stress.abiotic.heat	Solyc09g015020.1.1	Class I heat shock protein (AHRD V3.3 *** A0A2K3KSJ8_TRIPR)
LesAffx.14185.1.S1_at	NP_001147136	nonspecific lipid-transfer protein [Zea mays]	2e-13	-3.17738	lipid metabolism.lipid transfer proteins etc	Solyc08g067530.1.1	Non-specific lipid-transfer protein (AHRD V3.3 *** K4CLX9_SOLLC)
LesAffx.17444.1.S1_at	NP_001152700	secreted protein [Zea mays]	5e-50	2.49238	not assigned.unknown	Solyc02g071770.3.1	oil body-associated protein 2A-like (AHRD V3.3 *** A0A2I4FEE8_9ROSI)
LesAffx.17773.1.S1_at	XP_002516773	Protein SSM1, putative [Ricinus communis]	7e-88	-2.03843	not assigned.no ontology	Solyc09g075890.3.1	Haloacid dehalogenase-like hydrolase (HAD) superfamily protein (AHRD V3.3 *** A0A2U1N6A2_ARTAN),Pfam:PF13419
LesAffx.22026.1.S1_at	NP_850312	amino acid transporter family protein [Arabidopsis thaliana]	6e-21	-2.30172	transport.amino acids	Solyc11g008440.3.1	Amino acid transporter (AHRD V3.3 *** A0A200R5Q3_9MAGN)
LesAffx.22297.1.S1_at	BAE93156	sterol 22-desaturase [Solanum lycopersicum]	4e-29	-2.19764	misc.cytochrome P450	Solyc02g070580.1.1	sterol 22-desaturase
LesAffx.22491.2.A1_at	XP_002532045	flavonoid 3-hydroxylase, putative [Ricinus communis]	1e-19	2.73164	misc.cytochrome P450	Solyc12g044954.1.1	Cytochrome (AHRD V3.3 *** A0A2G2Y725_CAPAN)
LesAffx.23486.1.S1_at	AAK56924	circadian clock coupling factor ZGT [Nicotiana tabacum]	3e-25	-2.84107	not assigned.no ontology	Solyc09g064820.1.1	EID1-like F-box protein 3 (AHRD V3.3 *** A0A2G3BFQ9_CAPCH)
LesAffx.23510.1.S1_at	AAC49859	PvLEA-18 [Phaseolus vulgaris]	2e-15	-2.47395	not assigned.unknown	No hits found
LesAffx.23546.1.S1_at	XP_002528100	Vacuolar cation/proton exchanger 1a, putative [Ricinus communis]	4e-24	3.6597	transport.calcium	Solyc09g005260.4.1	Vacuolar cation/proton exchanger (AHRD V3.3 *** A0A2G3BK94_CAPCH)
LesAffx.24167.1.S1_at	XP_002524444	Acyl-protein thioesterase, putative [Ricinus communis]	1e-19	4.08096	lipid metabolism.lipid degradation.lysophospholipases.carboxylesterase	Solyc12g042890.2.1	Alpha/beta-Hydrolases superfamily protein (AHRD V3.3 *** A0A2U1Q9V2_ARTAN)
LesAffx.24204.1.S1_at	XP_002521325	abhydrolase domain containing, putative [Ricinus communis]	2e-32	3.02604	not assigned.no ontology	Solyc03g123390.4.1	Alpha/beta-Hydrolases superfamily protein (AHRD V3.3 *** Q9LNR2_ARATH)
LesAffx.24637.1.S1_at	CAO15021	unnamed protein product [Vitis vinifera]	5e-55	5.55916	not assigned.unknown	Solyc02g088260.3.1	glycine-rich protein (AHRD V3.3 *-* AT3G29075.1)
LesAffx.26471.1.S1_at	XP_002528712	carboxylic ester hydrolase, putative [Ricinus communis]	5e-29	2.37697	misc.GDSL-motif lipase	Solyc09g009700.4.1
LesAffx.26471.3.S1_at	XP_002528712	carboxylic ester hydrolase, putative [Ricinus communis]	1e-19	2.15943	misc.GDSL-motif lipase	Solyc09g009700.4.1
LesAffx.294.1.S1_at	NP_563837	AtPP2-B15 (Phloem protein 2-B15); carbohydrate binding [Arabidopsis thaliana]	6e-42	3.2521	cell.organisation	Solyc01g099990.3.1	F-box domain, Phloem protein 2-like protein (AHRD V3.3 *** A0A2U1KKL5_ARTAN)
LesAffx.29797.1.S1_at	XP_002512030	Flavonol 4'-sulfotransferase, putative [Ricinus communis]	4e-65	3.02884	lipid metabolism.'exotics' (steroids, squalene etc)	Solyc09g055500.1.1	Sulfotransferase (AHRD V3.3 *** A0A2G3B6Y2_CAPCH)
LesAffx.31022.1.A1_at	ACL81165	aspartyl protease [Mirabilis jalapa]	6e-49	-2.06643	RNA.regulation of transcription.unclassified	Solyc08g078670.2.1	Eukaryotic aspartyl protease family protein (AHRD V3.3 *** A0A061G3B8_THECC)
LesAffx.34276.1.S1_at	XP_002533639	cinnamoyl-CoA reductase, putative [Ricinus communis]	1e-29	2.68456	secondary metabolism.flavonoids.dihydroflavonols	Solyc02g089780.3.1	dihydroflavonol 4-reductase/flavanone protein (AHRD V3.3 *-* AT3G02420.2)
LesAffx.34276.2.S1_at	XP_002533639	cinnamoyl-CoA reductase, putative [Ricinus communis]	4e-45	3.01713	secondary metabolism.flavonoids.dihydroflavonols	Solyc02g089780.3.1	dihydroflavonol 4-reductase/flavanone protein (AHRD V3.3 *-* AT3G02420.2)
LesAffx.3438.1.A1_at	AAF89579	phosphatidic acid phosphatase alpha [Vigna unguiculata]	2e-110	2.07481	misc.acid and other phosphatases	Solyc05g008820.4.1	Lipid phosphate phosphatase (AHRD V3.3 *** A0A2P5ENE9_TREOI)
LesAffx.34973.1.S1_at	XP_002517113	N-acetyltransferase, putative [Ricinus communis]	1e-17	-2.17028	misc.GCN5-related N-acetyltransferase	Solyc09g082250.3.1	N-acetyltransferase (AHRD V3.3 *** A0A2N9Z4V7_PAEPO)
LesAffx.3502.1.S1_at	CAN74915	hypothetical protein [Vitis vinifera]	1e-64	2.08754	not assigned.unknown	Solyc01g107800.4.1	glucuronoxylan 4-O-methyltransferase 1-like (AHRD V3.3 *** A0A2I4H011_9ROSI)
LesAffx.38740.1.S1_at	AAP42567	UDP-glucose 4-epimerase [Solanum tuberosum]	1e-80	-2.0613	cell wall.precursor synthesis.UGE	Solyc08g082440.3.1	UDP-glucose 4-epimerase (AHRD V3.3 *** Q6XZA0_SOLTU)
LesAffx.40648.1.S1_at	XP_002530942	amino acid transporter, putative [Ricinus communis]	5e-18	-2.47615	transport.amino acids	Solyc11g008440.3.1	Amino acid transporter (AHRD V3.3 *** A0A200R5Q3_9MAGN)
LesAffx.43341.1.S1_at	ABU49725	WRKY transcription factor 6 [Solanum tuberosum]	7e-110	3.81359	RNA.regulation of transcription.WRKY domain transcription factor family	Solyc09g015770.3.1	WRKY transcription factor 81
LesAffx.44987.1.S1_at	ABI63627	solanesyl diphosphate synthase [Lycopersicon esculentum]	4e-146	-2.71463	secondary metabolism.isoprenoids.terpenoids	Solyc07g061990.3.1	Solanesyl diphosphate synthase (AHRD V3.3 *** Q1W5D1_HEVBR)
LesAffx.44987.3.S1_at	ABI63627	solanesyl diphosphate synthase [Lycopersicon esculentum]	1e-27	-2.72223	secondary metabolism.isoprenoids.terpenoids	Solyc07g061990.3.1	Solanesyl diphosphate synthase (AHRD V3.3 *** Q1W5D1_HEVBR)
LesAffx.45315.4.S1_at	BAB93534	nitrate reductase [Solanum tuberosum]	1e-28	2.25559	N-metabolism.nitrate metabolism.NR	Solyc11g013810.3.1	Nitrate reductase (AHRD V3.3 *** Q8LT13_SOLTU)
LesAffx.51554.1.A1_at	ABB72802	L-allo-threonine aldolase-related protein [Solanum tuberosum]	3e-26	-2.19801	protein.postranslational modification	Solyc04g009960.3.1	Threonine aldolase (AHRD V3.3 *** A0A2I0VGR9_9ASPA)
LesAffx.51554.1.S1_at	ABB72802	L-allo-threonine aldolase-related protein [Solanum tuberosum]	3e-26	-2.4595	protein.postranslational modification	Solyc04g009960.3.1	Threonine aldolase (AHRD V3.3 *** A0A2I0VGR9_9ASPA)
LesAffx.53591.1.S1_at	BAE93149	methyl jasmonate induced MYB-related transcription factor [Nicotiana tabacum]	3e-45	2.52271	RNA.regulation of transcription.MYB domain transcription factor family	Solyc06g083900.3.1	R2R3MYB transcription factor 13
LesAffx.56389.1.S1_at	CAA11226	chalcone reductase [Sesbania rostrata]	8e-16	2.83475	minor CHO metabolism.others	Solyc03g098100.4.1	Methylecgonone reductase (AHRD V3.3 *** A0A2G3CXI4_CAPCH)
LesAffx.57342.1.S1_at	CAA68993	glutathione S-transferase [Petunia x hybrida]	3e-26	3.07277	misc.glutathione S transferases	Solyc02g081340.3.1	Glutathione S-transferase (AHRD V3.3 *** E1AWJ7_CAPAN)
LesAffx.57572.1.S1_at	AAF98369	patatin-like protein 3 [Nicotiana tabacum]	1e-111	2.62982	development.storage proteins	Solyc02g090490.3.1	Patatin (AHRD V3.3 *** A0A059P1E3_CAPAN)
LesAffx.62131.1.S1_at	ABB72802	L-allo-threonine aldolase-related protein [Solanum tuberosum]	4e-30	-2.21122	protein.postranslational modification	Solyc04g009960.3.1	Threonine aldolase (AHRD V3.3 *** A0A2I0VGR9_9ASPA)
LesAffx.63154.1.S1_at	AAM64961	putative C-4 sterol methyl oxidase [Arabidopsis thaliana]	6e-66	2.28757	lipid metabolism.'exotics' (steroids, squalene etc).methylsterol monooxygenase	Solyc01g091320.3.1	Methylsterol monooxygenase 1-2 (AHRD V3.3 *** A0A1U8H2N7_CAPAN)
LesAffx.63523.2.S1_at	XP_002527963	transcription factor, putative [Ricinus communis]	2e-27	2.98687	RNA.regulation of transcription.C2H2 zinc finger family	Solyc08g006470.4.1
LesAffx.67017.1.S1_at	O22300	RecName: Full=Homeobox protein knotted-1-like LET12	7e-20	2.20858	RNA.regulation of transcription.HB,Homeobox transcription factor family	Solyc12g010410.3.1
LesAffx.67491.1.S1_at	NP_194624	ROP9 (RHO-RELATED PROTEIN FROM PLANTS 9); GTP binding [Arabidopsis thaliana]	2e-20	2.66474	signalling.G-proteins	Solyc07g020800.3.1	Rac-like GTP binding protein (AHRD V3.3 *** Q9S821_PHYPA)
LesAffx.69529.1.S1_at	NP_176652	alcohol dehydrogenase, putative [Arabidopsis thaliana]	3e-21	2.58581	fermentation.ADH	Solyc08g083280.3.1	Alcohol dehydrogenase.1
LesAffx.69732.1.S1_at	ABH02859	MYB transcription factor MYB138 [Glycine max]	3e-48	2.15442	RNA.regulation of transcription.MYB-related transcription factor family	Solyc04g005100.3.1	transcription factor MYB1R1-like (AHRD V3.3 *** A0A2I4GKI8_9ROSI)
LesAffx.70112.1.S1_at	ACM68705	formamidase [Lupinus albus]	3e-26	2.07761	misc.misc2	Solyc02g092530.4.1	Acetamidase/Formamidase (AHRD V3.3 *** A0A200R348_9MAGN)
LesAffx.71330.1.S1_at	XP_002324270	gibberellin 3-oxidase [Populus trichocarpa]	2e-20	2.79207	hormone metabolism.ethylene.synthesis-degradation	Solyc01g058250.2.1	2-oxoglutarate (2OG) and Fe(II)-dependent oxygenase superfamily protein (AHRD V3.3 *** Q9SYM7_ARATH)
LesAffx.71623.1.S1_at	XP_002533913	NAC domain-containing protein, putative [Ricinus communis]	3e-36	-2.99791	development.unspecified	Solyc07g063410.3.1	NAC domain protein (AHRD V3.3 *** S5RDS7_9ROSA)
LesAffx.8333.1.S1_at	ABW34442	diacylglycerol acyltransferase [Arachis hypogaea]	2e-18	2.62611	hormone metabolism.ethylene.synthesis-degradation	Solyc12g098850.2.1	ethylene-forming enzyme
LesAffx.9815.1.A1_at	ABN03968	DNAJ-like protein [Solanum lycopersicum]	4e-48	-2.61419	stress.abiotic.heat	Solyc04g081530.1.1	Chaperone protein DnaJ (AHRD V3.3 *** A0A2G3CQH5_CAPCH)
LesAffx.9815.1.S1_at	ABN03968	DNAJ-like protein [Solanum lycopersicum]	4e-48	-2.04115	stress.abiotic.heat	Solyc04g081530.1.1	Chaperone protein DnaJ (AHRD V3.3 *** A0A2G3CQH5_CAPCH)

## Sheet: Inc 2-12dpi common
List of genes common during the tomato/B. tabaci interaction
Differential genes common in the incompatible interaction (Motelle Mi-1/Mi-1) 2 and 12dpi
				Fold change
Affymetrix ID	GenBank ID	GenBank best hit	e value	2dpi	12dpi	BIN Mapman	ITAG4.1
Les.111.1.S1_at	AF154422.1	beta-galactosidase [Lycopersicon esculentum]	1e-287	-2.15341	-5.50589	misc.gluco-, galacto- and mannosidases	Solyc03g019890.3.1	beta-galactosidase 7
Les.1113.1.A1_at	BG629459	conserved hypothetical protein [Ricinus communis]	9e-09	-2.42597	-2.28566	not assigned.unknown	Solyc09g005280.3.1
Les.1137.1.A1_at	BG629599	no hits found		-2.08054	-2.10799	not assigned.unknown	Solyc12g049530.2.1	Phosphoinositide phosphatase SAC2 (AHRD V3.3 *-* A0A2G2V918_CAPBA)
Les.1275.1.A1_at	BG630523	protein binding protein, putative [Ricinus communis]	6e-13	-2.72581	-2.90477	not assigned.unknown	Solyc12g056290.2.1	RING/U-box superfamily protein (AHRD V3.3 *-* AT2G15530.4)
Les.1281.1.A1_at	BG630558	no hits found		-2.25269	-2.14698	protein.postranslational modification.kinase.receptor like cytoplasmatic kinase VII	Solyc02g071860.4.1	LRR.1
Les.1606.1.S1_at	BG627189	esterase/lipase/thioesterase family protein [Arabidopsis thaliana]	1e-124	-2.27405	-2.04435	not assigned.no ontology	Solyc04g010250.3.1	Alpha/beta-Hydrolases superfamily protein (AHRD V3.3 *** Q8RXN7_ARATH)
Les.1672.1.S1_at	AW038352	no hits found		3.84807	2.88444	signalling.calcium	Solyc10g079420.1.1	Calcium-dependent protein kinase (AHRD V3.3 *-* CDPK_DAUCA)
Les.1859.2.S1_at	BI207994	CYP72A58 [Nicotiana tabacum]	6e-46	-2.45055	-3.64965	misc.cytochrome P450	Solyc07g062520.3.1
Les.195.1.S1_at	BM411019	no hits found		-5.45164	-20.077	not assigned.no ontology	Solyc01g095330.2.1	Unknown protein
Les.2038.1.A1_at	BG631023	no hits found		-2.29511	-3.35618	misc.GDSL-motif lipase	Solyc02g077330.3.1	GDSL esterase/lipase (AHRD V3.3 *** A0A2G3D5Q8_CAPCH)
Les.2227.1.A1_at	BG735179	no hits found		-2.14592	-2.55782	not assigned.unknown	No hits found
Les.23.1.S1_at	AF011555.1	jasmonic acid 2 [Lycopersicon esculentum]	5e-186	-3.24096	-3.27646	development.unspecified	Solyc12g013620.2.1	jasmonic acid 2
Les.2480.3.S1_at	BM409457	no hits found		-2.17165	-3.36802	lipid metabolism.FA synthesis and FA elongation.ACP protein	Solyc12g013620.2.1	jasmonic acid 2
Les.2529.2.S1_at	BI421300	benzoyl coenzyme A: benzyl alcohol benzoyl transferase [Petunia x hybrida]	3e-107	2.02922	4.34312	stress.biotic	Solyc07g049655.1.1	Benzyl alcohol O-benzoyltransferase (AHRD V3.3 *** BEBT_TOBAC)
Les.2591.1.S1_at	M80608.1	RecName: Full=Glucan endo-1,3-beta-glucosidase B; AltName: Full=(1->3)-beta-glucan endohydrolase B; Short=(1->3)-beta-glucanase B; AltName: Full=Basic beta-1,3-glucanase; AltName: Full=Beta-1,3-endoglucanase B; Flags: Precursor	7e-194	2.60937	16.2125	misc.beta 1,3 glucan hydrolases	Solyc01g060010.3.1	Glucan endo-1,3-beta-glucosidase (AHRD V3.3 *** A0A2G3BH97_CAPCH)
Les.26.1.S1_at	AF088276.1	NADPH oxidase; gp91; phox homolog [Lycopersicon esculentum]	0.0	-2.05095	-2.28024	stress.biotic.respiratory burst	Solyc08g081690.3.1	NADPH oxidase
Les.2697.1.S1_at	BG629831	mitochondrial small ribosomal subunit protein [Solanum lycopersicum]	9e-93	-2.14606	-2.03487	glycolysis.UGPase	Solyc01g081520.3.1	UTP--glucose-1-phosphate uridylyltransferase-like (AHRD V3.3 *** A0A2I4HSM6_9ROSI)
Les.2725.1.A1_at	BG735028	no hits found		-2.17515	-2.67915	not assigned.unknown	Solyc01g104160.4.1	arginine/glutamate-rich.1
Les.2792.1.A1_at	BG629283	no hits found		-6.75388	-20.937	not assigned.unknown	Solyc06g067980.3.1	repressed By RIM1.1
Les.2832.1.S1_at	CN384480	cationic peroxidase [Solanum lycopersicum]	2e-165	2.22283	2.84504	misc.peroxidases	Solyc01g105070.3.1	LECEVI16G peroxidase precursor
Les.2852.1.S1_at	M21346.1	RecName: Full=Protein NP24; AltName: Full=Pathogenesis-related protein PR P23; AltName: Full=Salt-induced protein; Flags: Precursor	2e-153	3.45581	4.95991	stress.biotic	Solyc08g080620.1.1,Solyc08g080610.1.1	PR-5x
Les.2866.1.A1_at	BG629975	aquaporin, MIP family, PIP subfamily [Populus trichocarpa]	4e-99	2.22344	4.79511	transport.Major Intrinsic Proteins.PIP	Solyc10g054800.2.1	X-intrinsic protein 1.4
Les.3214.2.S1_at	BF050423	GDP-mannose 3',5'-epimerase [Solanum lycopersicum]	8e-130	2.03257	3.67033	redox.ascorbate and glutathione.ascorbate.GME	Solyc01g097340.3.1	GDP-mannose-3',5'-epimerase (AHRD V3.3 *** A5JPK5_VITVI)
Les.3292.2.S1_at	AI896430	sterol desaturase, putative [Ricinus communis]	4e-52	-2.84906	-3.9389	secondary metabolism.wax	Solyc08g044260.4.1	Fatty acid hydroxylase superfamily (AHRD V3.3 *** A0A2U1L8N4_ARTAN)
Les.3292.3.S1_at	AW443249	sterol desaturase, putative [Ricinus communis]	2e-72	-2.91905	-4.08173	secondary metabolism.wax	Solyc08g044260.4.1	Fatty acid hydroxylase superfamily (AHRD V3.3 *** A0A2U1L8N4_ARTAN)
Les.3406.1.S1_at	BG629640	RecName: Full=Basic 30 kDa endochitinase; Flags: Precursor	1e-167	2.04782	4.94944	stress.biotic	Solyc10g055800.2.1,Solyc10g055820.3.1	Chitinase (AHRD V3.3 *** B9VRK7_CAPAN)
Les.3454.1.S1_at	AY074788.1	RecName: Full=Molybdenum cofactor sulfurase; Short=MoCo sulfurase; Short=MOS	0.0	-2.45741	-3.10407	Co-factor and vitamine metabolism	Solyc07g066480.3.1	flacca
Les.3506.1.S1_at	AF365930.1	verticillium wilt disease resistance protein [Solanum lycopersicum]	0.0	2.0208	2.37262	stress.biotic.PR-proteins	Solyc09g005080.1.1	Verticillium resistance
Les.3509.1.S1_at	AF118858.1	RecName: Full=Ammonium transporter 1 member 3; AltName: Full=LeAMT1;3	3e-248	2.31077	2.06028	transport.ammonium	Solyc03g045070.1.1	ammonium transporter AF118858
Les.3575.1.S1_at	U89256.1	RecName: Full=Pathogenesis-related genes transcriptional activator PTI5; AltName: Full=PTO-interacting protein 5	2e-67	3.4509	2.79811	hormone metabolism.ethylene.signal transduction	Solyc02g077370.1.1	Ethylene Response Factor C.5
Les.3581.1.S1_at	U72396.1	class II small heat shock protein Le-HSP17.6 [Lycopersicon esculentum]	4e-67	-2.62931	-18.4136	stress.abiotic.heat	Solyc08g062340.3.1	17.9 kDa class II heat shock protein (AHRD V3.3 *** A0A2G3A1B9_CAPAN)
Les.3593.1.S1_at	BT012763.1	no hits found		-6.54015	-24.038	not assigned.unknown	Solyc02g084850.3.1	Abscisic acid and environmental stress-inducible protein TAS14 (AHRD V3.3 --* TAS14_SOLLC)
Les.3637.1.S1_at	Z94180.1	branched chain alpha-keto acid dehydrogenase E1-alpha subunit [Solanum lycopersicum]	5e-255	-2.09931	-4.94583	amino acid metabolism.degradation.branched-chain group.shared	Solyc06g059840.4.1
Les.3652.1.S1_at	BG631079	glucan endo-1,3-beta-D-glucosidase [Solanum lycopersicum]	6e-171	3.17642	3.16663	misc.beta 1,3 glucan hydrolases	Solyc10g079860.2.1	LEQB L.esculentum TomQ'b beta(1,3)glucanase
Les.3673.1.S1_at	M80604.1	RecName: Full=Glucan endo-1,3-beta-glucosidase A; AltName: Full=(1->3)-beta-glucan endohydrolase A; Short=(1->3)-beta-glucanase A; AltName: Full=Acidic beta-1,3-glucanase; AltName: Full=Beta-1,3-endoglucanase A; Flags: Precursor	5e-139	2.90805	5.52249	misc.beta 1,3 glucan hydrolases	Solyc01g008610.4.1
Les.3683.1.S1_at	AY093595.1	PR-5x [Lycopersicon esculentum]	4e-139	4.16979	6.30598	stress.biotic	Solyc08g080650.3.1	PATHOGENESIS RELATED PROTEIN P23
Les.3726.1.S1_at	AF204783.1	ripening regulated protein DDTFR8 [Lycopersicon esculentum]	1e-65	-2.47348	-6.08939	not assigned.no ontology.glycine rich proteins	Solyc04g072160.3.1	ripening regulated protein DDTFR8
Les.3739.1.S1_at	AB026983.1	small heat shock protein [Solanum lycopersicum]	2e-90	-2.16725	-24.0884	stress.abiotic.heat	Solyc11g020330.1.1	leer-sHSP small heat shock protein
Les.3741.1.S1_at	AF146691.1	ELI3 [Lycopersicon esculentum]	2e-144	-2.66229	-3.42074	secondary metabolism.phenylpropanoids.lignin biosynthesis.CAD	Solyc11g011330.2.1	Cinnamyl alcohol dehydrogenase (AHRD V3.3 *** J7IAL0_FRAAN)
Les.375.1.A1_at	BG734771	no hits found		2.99828	2.536	not assigned.unknown	Solyc08g079600.3.1	hypothetical protein (AHRD V3.3 *-* AT2G27830.1)
Les.3765.1.S1_at	CN384711	Poly(A) polymerase beta, putative [Ricinus communis]	2e-158	-2.12915	-2.51421	RNA.processing	Solyc12g095890.2.1	Nuclear poly(A) polymerase 4 (AHRD V3.3 *** A0A2G2VI04_CAPBA)
Les.396.2.A1_at	BG630746	no hits found		-3.24449	-2.6523	not assigned.unknown	Solyc03g078570.3.1	Rab family GTPase (AHRD V3.3 *** A0A1Y1IFP9_KLENI)
Les.4004.1.S1_a_at	AF123256.1	17.7 kD class I small heat shock protein [Lycopersicon esculentum]	9e-64	-2.08505	-5.04841	stress.abiotic.heat	Solyc06g076570.4.1	Class I heat shock protein (AHRD V3.3 *** A0A2K3M3P7_TRIPR)
Les.4087.1.S1_at	BT014412.1	Auxin-responsive protein IAA1, putative [Ricinus communis]	9e-63	-2.16718	-3.05134	RNA.regulation of transcription.Aux/IAA family	Solyc03g120390.3.1	auxin-regulated IAA15
Les.4277.2.S1_at	AW623709	S-adenosyl-methionine-sterol-C- methyltransferase [Nicotiana tabacum]	7e-34	2.27466	4.59046	hormone metabolism.brassinosteroid.synthesis-degradation.sterols.SMT	Solyc01g111830.3.1	Methyltransferase (AHRD V3.3 *** O24154_TOBAC)
Les.4277.3.S1_at	BG643121	S-adenosyl-methionine-sterol-C- methyltransferase [Nicotiana tabacum]	6e-29	2.10114	4.05766	hormone metabolism.brassinosteroid.synthesis-degradation.sterols.SMT	Solyc01g111830.3.1	Methyltransferase (AHRD V3.3 *** O24154_TOBAC)
Les.4316.1.S1_at	AY261514.1	mitogen-activated protein kinase 3 [Lycopersicon esculentum]	2e-175	3.34474	2.05327	signalling.MAP kinases	Solyc06g005170.3.1	mitogen-activated protein kinase 3
Les.4360.1.S1_at	BT014163.1	zinc finger (C3HC4-type RING finger) family protein [Arabidopsis thaliana]	2e-143	-2.59694	-3.72521	protein.degradation.ubiquitin.E3.RING	Solyc08g067960.3.1	CHY-type/CTCHY-type/RING-type Zinc finger protein (AHRD V3.3 *** A0A2U1Q2D4_ARTAN)
Les.4386.1.S1_at	BM412198	SRE1a [Solanum tuberosum]	9e-14	-3.45721	-3.03226	DNA.synthesis/chromatin structure.histone	No hits found
Les.4386.2.S1_at	AW038183	no hits found		-3.46057	-2.75972	not assigned.unknown	No hits found
Les.4452.1.S1_at	AY348872.1	putative anthocyanin permease [Solanum lycopersicum]	6e-285	2.12388	2.49516	transport.misc	Solyc03g025190.4.1	anthocyanin permease
Les.4499.1.S1_at	CK468684	PREDICTED: similar to SAB [Vitis vinifera]	2e-15	-2.34626	-2.21028	development.unspecified	Solyc04g076540.4.1	HYPERSENSITIVE TO PI STARVATION 4 (AHRD V3.3 *** F4I9T6_ARATH)
Les.4524.1.S1_at	AY530758.1	AREB-like protein [Lycopersicon esculentum]	4e-204	-2.54878	-4.19134	hormone metabolism.abscisic acid.signal transduction	Solyc04g078840.3.1	AREB
Les.4554.1.S1_at	BT013455.1	hydroxyproline-rich glycoprotein family protein, putative, expressed [Oryza sativa (japonica cultivar-group)]	1e-91	-2.55383	-2.99785	not assigned.no ontology.hydroxyproline rich proteins	Solyc02g066940.4.1
Les.4763.1.S1_at	BT013929.1	POLH (Y-FAMILT DNA POLYMERASE H); DNA-directed DNA polymerase [Arabidopsis thaliana]	4e-194	-2.24175	-2.18123	RNA.transcription	Solyc01g034150.4.1
Les.4890.1.S1_at	BM410663	RecName: Full=Soluble starch synthase 1, chloroplastic/amyloplastic; AltName: Full=Soluble starch synthase I; Short=SS I; Flags: Precursor	0.0	-2.14838	-2.03171	major CHO metabolism.synthesis.starch.starch synthase	Solyc03g083090.4.1	Starch synthase, chloroplastic/amyloplastic (AHRD V3.3 *** K4BI85_SOLLC)
Les.5186.1.S1_at	BT013467.1	poly(A) polymerase, putative [Ricinus communis]	8e-162	-2.67532	-5.25207	RNA.processing	Solyc01g058260.4.1	Nuclear poly(A) polymerase 3 (AHRD V3.3 *** A0A2G3B5G8_CAPCH)
Les.5274.1.S1_at	BT013623.1	calcium lipid binding protein, putative [Ricinus communis]	3e-237	-2.14773	-2.60587	not assigned.no ontology.C2 domain-containing protein	Solyc07g007680.4.1	Calcium-dependent lipid-binding (CaLB domain) family protein (AHRD V3.3 *** A0A2U1MY23_ARTAN)
Les.5325.1.S1_at	BT013715.1	PREDICTED: similar to FHY3 (FAR-RED ELONGATED HYPOCOTYLS 3); transcription factor [Vitis vinifera]	0.0	-2.21126	-2.01677	signalling.light	Solyc07g043270.3.1	Protein FAR-RED ELONGATED HYPOCOTYL 3 (AHRD V3.3 *** A0A2G2Z0V7_CAPAN)
Les.5499.1.S1_at	BT014028.1	nucleoredoxin, putative [Ricinus communis]	4e-113	-2.56382	-3.60656	not assigned.no ontology	Solyc04g081900.4.1	Thioredoxin_8 domain-containing protein (AHRD V3.3 *** A0A1Q3C5I0_CEPFO)
Les.5530.1.S1_at	BT014086.1	metal ion binding protein, putative [Ricinus communis]	8e-45	9.19383	3.51978	not assigned.disagreeing hits	Solyc10g086280.2.1	heavy metal-associated isoprenylated plant protein 3-like (AHRD V3.3 *** A0A1S4A3L2_TOBAC)
Les.5886.1.S1_at	AJ785513	no hits found		-3.35792	-8.15143	not assigned.unknown	No hits found
Les.5886.2.S1_at	BE458527	no hits found		-3.40579	-15.6576	not assigned.unknown	No hits found
Les.5934.1.S1_at	AI895164	lipid desaturase-like protein [Solanum lycopersicum]	3e-61	4.85906	4.32685	lipid metabolism.FA desaturation.omega 6 desaturase	Solyc12g044950.3.1	OMEGA-6 FATTY ACID DESATURASE
Les.5956.1.S1_s_at	CN385508	cold-stress inducible protein [Solanum tuberosum]	2e-08	-2.97161	-2.36422	stress.abiotic.unspecified	Solyc04g082200.2.1
Les.5956.2.S1_at	CN385851	cold-stress inducible protein [Solanum tuberosum]	2e-11	-3.46689	-4.46674	not assigned.unknown	Solyc04g082200.2.1
Les.5959.1.S1_at	BG132236	Disease resistance response protein, putative [Ricinus communis]	7e-60	2.0007	3.06152	stress.biotic.PR-proteins	Solyc07g042300.1.1	Dirigent protein (AHRD V3.3 *** K4CE93_SOLLC)
Les.85.1.S1_at	U38666.1	ethylene receptor	0.0	-2.03491	-2.38315	hormone metabolism.ethylene.signal transduction	Solyc09g075440.4.1	Never ripe-2
LesAffx.10016.1.A1_at	CK715733	sensory transduction histidine kinase, putative [Ricinus communis]	1e-55	-2.56286	-5.6317	RNA.regulation of transcription.Psudo ARR transcription factor family	Solyc03g115770.3.1	Two-component response regulator-like APRR5 (AHRD V3.3 *** A0A2G3CZB4_CAPCH)
LesAffx.1064.2.S1_at	BI209267	urate oxidase [Solanum lycopersicum]	2e-60	-2.12199	-2.15308	nucleotide metabolism.degradation	Solyc11g006550.3.1	urate oxidase
LesAffx.10955.1.S1_at	BI422058	putative arogenate dehydratase [Capsicum annuum]	1e-74	5.37219	2.75523	amino acid metabolism.synthesis.aromatic aa.phenylalanine	Solyc06g074530.1.1	Arogenate dehydratase (AHRD V3.3 *** A0A2G2VAY6_CAPBA)
LesAffx.10955.2.S1_at	BI923362	putative arogenate dehydratase [Capsicum annuum]	1e-53	5.27436	2.62311	not assigned.disagreeing hits	Solyc06g074530.1.1	Arogenate dehydratase (AHRD V3.3 *** A0A2G2VAY6_CAPBA)
LesAffx.10955.3.S1_at	AW035238	putative arogenate dehydratase [Capsicum annuum]	4e-31	5.34326	3.31507	amino acid metabolism.synthesis.aromatic aa.phenylalanine	Solyc06g074530.1.1	Arogenate dehydratase (AHRD V3.3 *** A0A2G2VAY6_CAPBA)
LesAffx.16165.1.S1_at	AI894696	myb family transcription factor [Arabidopsis thaliana]	3e-16	2.84707	2.36526	RNA.regulation of transcription.G2-like transcription factor family, GARP	Solyc10g080960.1.1	Two-component response regulator AR.1
LesAffx.20391.1.S1_at	BF176422	F-box/kelch protein [Vitis vinifera]	7e-22	3.82126	3.84304	protein.degradation.ubiquitin.E3.SCF.FBOX	Solyc05g005150.1.1	F-box/Kelch repeat-containing F-box family protein (AHRD V3.3 *** C4PVT9_ARATH)
LesAffx.22100.1.S1_at	AW216933	Heat shock factor protein, putative [Ricinus communis]	2e-11	2.19442	2.11854	RNA.regulation of transcription.HSF,Heat-shock transcription factor family	Solyc07g055710.3.1	Heat stress transcription factor A-5 (AHRD V3.3 *** A0A2G2Z4R4_CAPAN)
LesAffx.22813.1.S1_at	AI899627	chitinase, putative [Ricinus communis]	3e-16	2.12771	3.07661	not assigned.unknown	Solyc07g005090.4.1
LesAffx.25303.1.S1_at	BI922113	calmodulin-binding protein [Arabidopsis thaliana]	4e-08	3.50301	2.91291	signalling.calcium	Solyc03g112700.1.1	Herbivore elicitor-regulated.1
LesAffx.25451.1.S1_at	BE450073	sulfate adenylyltransferase [Solanum tuberosum]	4e-78	3.12832	3.59271	S-assimilation.APS	Solyc09g082860.3.1	ATP sulfurylase (AHRD V3.3 *** Q8SAG1_SOYBN)
LesAffx.28554.1.S1_at	AW622368	sigma factor sigb regulation protein rsbq, putative [Ricinus communis]	1e-17	-2.44115	-2.27715	not assigned.no ontology	Solyc05g018413.1.1,Solyc05g018403.1.1
LesAffx.30145.1.S1_at	AI775220	PREDICTED: hypothetical protein [Vitis vinifera]	2e-14	2.03716	7.70472	not assigned.no ontology	Solyc01g005470.3.1	protein PLANT CADMIUM RESISTANCE 2-like (AHRD V3.3 *** A0A1U8ETE7_CAPAN)
LesAffx.33607.1.S1_s_at	AW223067	RecName: Full=1-aminocyclopropane-1-carboxylate oxidase homolog; AltName: Full=Protein E8	3e-40	-2.0344	-2.21562	hormone metabolism.ethylene.synthesis-degradation	Solyc09g089580.4.1	2-oxoglutarate (2OG) and Fe(II)-dependent oxygenase superfamily protein (AHRD V3.3 *** A0A2U1QA13_ARTAN)
LesAffx.33607.2.S1_s_at	AI775872	RecName: Full=1-aminocyclopropane-1-carboxylate oxidase homolog; AltName: Full=Protein E8	2e-29	-2.11382	-2.06353	hormone metabolism.ethylene.synthesis-degradation	Solyc09g089580.4.1	2-oxoglutarate (2OG) and Fe(II)-dependent oxygenase superfamily protein (AHRD V3.3 *** A0A2U1QA13_ARTAN)
LesAffx.3568.1.S1_a_at	BG630475	cold-stress inducible protein [Solanum tuberosum]	2e-26	-4.50057	-2.46566	stress.abiotic.unspecified	Solyc04g082200.2.1
LesAffx.35713.1.S1_at	BM412657	CTP synthase/ catalytic [Arabidopsis thaliana]	1e-11	-3.83745	-2.13817	not assigned.unknown	Solyc01g098530.3.1	CTP synthase (AHRD V3.3 *-* A0A2G3A9D9_CAPAN)
LesAffx.36712.1.S1_at	BE432821	WRKY transcription factor-30 [Capsicum annuum]	9e-111	3.73213	2.28771	RNA.regulation of transcription.WRKY domain transcription factor family	Solyc08g008280.3.1	WRKY transcription factor 53
LesAffx.38507.1.S1_at	BI929713	Avr9 elicitor response protein [Nicotiana tabacum]	3e-31	-2.04056	-2.27574	protein.glycosylation	Solyc11g013490.2.1	Hexosyltransferase (AHRD V3.3 *** A0A1U8GEW3_CAPAN)
LesAffx.44742.1.S1_at	BE434689	ATP binding protein [Zea mays]	9e-40	-2.14992	-2.15513	signalling.receptor kinases.DUF 26	Solyc03g006500.3.1	Protein kinase domain (AHRD V3.3 *** A0A200PQT3_9MAGN)
LesAffx.46822.1.S1_at	BG128706	protein phosphatase 2c, putative [Ricinus communis]	1e-25	-2.05787	-2.16377	signalling.MAP kinases	Solyc09g065650.3.1	Protein phosphatase 2C family protein (AHRD V3.3 *** A0A2U1QFD7_ARTAN)
LesAffx.47136.1.A1_at	BF114246	RecName: Full=UPF0497 membrane protein 2	3e-20	2.22031	2.12143	not assigned.no ontology	Solyc04g005620.3.1	Casparian strip membrane protein.1
LesAffx.49712.1.S1_at	BM409915	unnamed protein product [Vitis vinifera]	3e-30	-2.53376	-2.46735	not assigned.unknown	Solyc01g005930.3.1	Lipase/lipooxygenase%2C PLAT/LH2 family protein (AHRD V3.3 *** AT1G55280.2)
LesAffx.51045.1.S1_at	AI897693	RecName: Full=Isoflavone reductase homolog; AltName: Full=CP100	4e-30	3.20122	3.08204	secondary metabolism.flavonoids.isoflavonols	Solyc10g052500.2.1	Isoflavone reductase homolog (AHRD V3.3 *** IFRH_SOLTU)
LesAffx.51300.1.S1_at	AI780536	metal ion binding protein, putative [Ricinus communis]	4e-16	2.43112	3.54346	not assigned.unknown	Solyc07g056190.3.1	Heavy metal-associated isoprenylated plant protein (AHRD V3.3 *** A0A2R6QEC1_ACTCH)
LesAffx.53061.1.S1_at	BI208217	alpha-galactosidase, putative / melibiase, putative / alpha-D-galactoside galactohydrolase, putative [Arabidopsis thaliana]	2e-19	-2.84977	-4.55251	minor CHO metabolism.galactose.alpha-galactosidases	Solyc06g050130.3.1	Alpha-galactosidase (AHRD V3.3 *** K4C5G0_SOLLC)
LesAffx.5435.1.S1_at	BM411022	cytochrome P450 [Populus trichocarpa]	1e-34	-4.54001	-3.55303	misc.cytochrome P450	Solyc05g011970.3.1	Cytochrome (AHRD V3.3 *** A0A1U8EZV2_CAPAN)
LesAffx.55121.1.S1_at	BM411350	Cell differentiation protein rcd1, putative [Ricinus communis]	3e-11	-2.24358	-5.2851	RNA.regulation of transcription.unclassified	Solyc10g006170.4.1	Cell differentiation protein RCD1-like protein (AHRD V3.3 *** A0A2G3CUT5_CAPCH),Pfam:PF04078
LesAffx.56589.1.S1_at	AW036515	SRO2 (SIMILAR TO RCD ONE 2); NAD+ ADP-ribosyltransferase [Arabidopsis thaliana]	2e-31	-3.74634	-2.37962	not assigned.no ontology	Solyc05g005280.4.1	Poly [ADP-ribose] polymerase (AHRD V3.3 *** A0A2G2WJW6_CAPBA)
LesAffx.56589.2.S1_at	BI204784	SRO2 (SIMILAR TO RCD ONE 2); NAD+ ADP-ribosyltransferase [Arabidopsis thaliana]	3e-15	-3.81276	-2.94006	not assigned.no ontology	Solyc05g005290.4.1	Poly [ADP-ribose] polymerase (AHRD V3.3 *** A0A2G2WJW6_CAPBA)
LesAffx.56634.1.S1_at	AW035702	unnamed protein product [Nicotiana tabacum]	3e-22	3.37276	2.69008	not assigned.unknown	Solyc04g082960.1.1	Poly polymerase (AHRD V3.3 *** Q9C9J8_ARATH)
LesAffx.57363.1.S1_at	AW035806	cell wall peroxidase [Capsicum annuum]	2e-55	5.0274	3.78052	misc.peroxidases	Solyc11g018800.3.1
LesAffx.57454.1.S1_at	BI923132	Calmodulin, putative [Ricinus communis]	2e-23	2.00109	3.12277	signalling.calcium	Solyc01g010020.3.1	Calmodulin (AHRD V3.3 *** B6SJJ2_MAIZE)
LesAffx.62239.2.S1_at	AW031850	binding [Arabidopsis thaliana]	5e-21	-2.24227	-2.37169	not assigned.unknown	Solyc07g066030.4.1	Proteasome activator subunit 4 (AHRD V3.3 *** A0A2G2WFP4_CAPBA)
LesAffx.62549.1.S1_at	AW649200	esterase/lipase/thioesterase family protein [Arabidopsis thaliana]	3e-26	-2.11965	-6.5037	not assigned.no ontology	Solyc09g075140.3.1	Alpha/beta-Hydrolases superfamily protein (AHRD V3.3 *** A0A2U1LF81_ARTAN)
LesAffx.63074.1.S1_at	AW217297	Avr9/Cf-9 rapidly elicited protein 140 [Nicotiana tabacum]	4e-60	2.24352	2.28145	hormone metabolism.abscisic acid.induced-regulated-responsive-activated	Solyc03g098660.3.1	GRAM domain (AHRD V3.3 *** A0A200Q4W9_9MAGN)
LesAffx.65068.1.A1_at	CK716006	cytochrome P450 [Petunia x hybrida]	1e-40	-2.45617	-2.61037	misc.cytochrome P450	Solyc02g090300.3.1	Geraniol 8-hydroxylase (AHRD V3.3 *** A0A1U8FQZ4_CAPAN)
LesAffx.66316.1.S1_at	BI921484	predicted protein [Populus trichocarpa]	8e-65	3.23646	3.21408	not assigned.no ontology	No hits found
LesAffx.66384.1.S1_at	BM408578	BAG domain containing protein [Zea mays]	2e-22	-2.22267	-2.78925	signalling.G-proteins	Solyc06g072430.3.1	BAG family molecular chaperone regulator 5, mitochondrial (AHRD V3.3 *-* A0A2I0XHJ2_9ASPA)
LesAffx.66657.1.S1_at	BI205872	glutaredoxin [Populus trichocarpa]	5e-19	3.10703	3.19633	redox.glutaredoxins	Solyc08g062970.1.1	Glutaredoxin (AHRD V3.3 *** A0A118JSL8_CYNCS)
LesAffx.69647.2.S1_at	AI774131	putative wound inductive gene [Oryza sativa Japonica Group]	5e-12	-2.38788	-2.89343	stress.abiotic.touch/wounding	Solyc12g089220.3.1	Bifunctional nuclease 2 (AHRD V3.3 *** A0A2G2Y9Z2_CAPAN)
LesAffx.69732.1.S1_at	BM410263	MYB transcription factor MYB138 [Glycine max]	1e-47	2.23184	2.55553	RNA.regulation of transcription.MYB-related transcription factor family	Solyc04g005100.3.1	transcription factor MYB1R1-like (AHRD V3.3 *** A0A2I4GKI8_9ROSI)
LesAffx.70335.1.S1_at	CK716219	Protein kinase domain containing protein [Oryza sativa (japonica cultivar-group)]	1e-18	2.7445	2.20234	signalling.receptor kinases.wall associated kinase	Solyc06g060680.2.1	Protein kinase superfamily protein (AHRD V3.3 *** Q9SVY4_ARATH)
LesAffx.71603.1.S1_at	BM535158	squamosa promoter binding-like protein [Lycopersicon esculentum]	4e-50	-3.18801	-6.50403	development.unspecified	no hits found

[truncated: 2 more sheets: Inc 2-12 excl.2dpi, Inc 2-12 excl.12dpi]
